# Supplementary material for: Fusarium head blight in the Russian Far East: 140 years after description of the ‘drunken bread’ problem
Source: PeerJ. 2021 Oct 28;9:e12346. doi: 10.7717/peerj.12346 (PMC8557700; doi:10.7717/peerj.12346)
Supplement: Supplemental Information 1 [file peerj-09-12346-s001.txt]

MW273157 Fusarium graminearum strain MFG60765 translation elongation factor 1-alpha (EF1) gene, partial cds
cgtctgatagccatgttagtatgagaatgtgatgacagcagtggtgacaacataccaatgacggtgacat
agtagcgaggagtctcgaacttccagagggcgatatcaatggtgataccacgctcacgctcggctttgag
cttgtcaagaacccaggcgtacttgaaggaacccttaccgagctcggcggcttcctattgacaggtggtt
agtgactggttgacacgtgatgatgagcgcccagggaatggtttgtgggaagagggcagacgcctgtcgc
tcgagtggcggggtatgagccccatcgggaaaaaaattacgacaaagccgcaaaatttttgacctcgagc
ggggtaacaggcgcgtatcgagtcgtcgtgtgagggcgattcgaatgatatttcgaaagggaaaagggcg
cgcgatcgaggaaaatgagaccaaccttctcgaacttctcgatggttcgcttgtcgataccaccgcactg
gtagatcaagtgaccggtctatcaaagtatgtcagcacattggaaatttgaaactaccccgccaagtgtc
ggcggggttgggatgcggtggtactcacagtggtcgacttgccagagtcga

MW273158 Fusarium graminearum strain MFG60774 translation elongation factor 1-alpha (EF1) gene, partial cds
cgtctgatagccatgttagtatgagaatgtgatgacagcagtggtgacaacataccaatgacggtgacat
agtagcgaggagtctcgaacttccagagggcgatatcaatggtgataccacgctcacgctcggctttgag
cttgtcaagaacccaggcgtacttgaaggaacccttaccgagctcggcggcttcctattgacaggtggtt
agtgactggttgacacgtgatgatgagcgcccagggaatggtttgtgggaagagggcagacgcctgtcgc
tcgagtggcggggtatgagccccaccgggaaaaaaattacgacaaagccgcaaaatttttgacctcgagc
ggggtaacaggcgcgtatcgagtcgtcgtgtgagggcgattcgaatgatatttcgaaagggaaaagggcg
cgcgatcgaggaaaatgagaccaaccttctcgaacttctcgatggttcgcttgtcgataccaccgcactg
gtagatcaagtgaccggtctatcaaagtatgtcagcacattggaaatttgaagctaccccgccaagtgtc
ggcggggttgggatgcggtggtactcacagtggtcgacttgccagagtcga

MW273159 Fusarium graminearum strain MFG60775 translation elongation factor 1-alpha (EF1) gene, partial cds 
cgtctgatagccatgttagtatgagaatgtgatgacagcagtggtgacaacataccaatgacggtgacat
agtagcgaggagtctcgaacttccagagggcgatatcaatggtgataccacgctcacgctcggctttgag
cttgtcaagaacccaggcgtacttgaaggaacccttaccgagctcggcggcttcctattgacaggtggtt
agtgactggttgacacgtgatgatgagcgcccagggaatggtttgtgggaagagggcagacgcctgtcgc
tcgagtggcggggtatgagccccaccgggaaaaaaattacgacaaagccgcaaaatttttgacctcgagc
ggggtaacaggcgcgtatcgagtcgtcgtgtgagggcgattcgaatgatatttcgaaagggaaaagggcg
cgcgatcgaggaaaatgagaccaaccttctcgaacttctcgatggttcgcttgtcgataccaccgcactg
gtagatcaagtgaccggtctatcaaagtatgtcagcacattggaaatttgaagctaccccgccaagtgtc
ggcggggttgggatgcggtggtactcacagtggtcgacttgccagagtcga

MW273160 Fusarium graminearum strain MFG60776 translation elongation factor 1-alpha (EF1) gene, partial cds
cgtctgatagccatgttagtatgagaatgtgatgacagcagtggtgacaacataccaatgacggtgacat
agtagcgaggagtctcgaacttccagagggcgatatcaatggtgataccacgctcacgctcggctttgag
cttgtcaagaacccaggcgtacttgaaggaacccttaccgagctcggcggcttcctattgacaggtggtt
agtgactggttgacacgtgatgatgagcgcccagggaatggtttgtgggaagagggcagacgcctgtcgc
tcgagtggcggggtatgagccccaccgggaaaaaaattacgacaaagccgcaaaatttttgacctcgagc
ggggtaacaggcgcgtatcgagtcgtcgtgtgagggcgattcgaatgatatttcgaaagggaaaagggcg
cgcgatcgaggaaaatgagaccaaccttctcgaacttctcgatggttcgcttgtcgataccaccgcactg
gtagatcaagtgaccggtctatcaaagtatgtcagcacattggaaatttgaaactaccccgccaagtgtc
ggcggggttgggatgcggtggtactcacagtggtcgacttgccagagtcga

MW273161 Fusarium graminearum strain MFG60777 translation elongation factor 1-alpha (EF1) gene, partial cds 
cgtctgatagccatgttagtatgagaatgtgatgacagcagtggtgacaacataccaatgacggtgacat
agtagcgaggagtctcgaacttccagagggcgatatcaatggtgataccacgctcacgctcggctttgag
cttgtcaagaacccaggcgtacttgaaggaacccttaccgagctcggcggcttcctattgacaggtggtt
agtgactggttgacacgtgatgatgagcgcccagggaatggtttgtgggaagagggcagacgcctgtcgc
tcgagtggcggggtatgagccccatcgggaaaaaaattacgacaaagccgcaaaatttttgacctcgagc
ggggtaacaggcgcgtatcgagtcgtcgtgtgagggcgattcgaatgatatttcgaaagggaaaagggcg
cgcgatcgaggaaaatgagaccaaccttctcgaacttctcgatggttcgcttgtcgataccaccgcactg
gtagatcaagtgaccggtctatcaaagtatgtcagcacattggaaatttgaaactaccccgccaagtgtc
ggcggggttgggatgcggtggtactcacagtggtcgacttgccagagtcga

MW273162 Fusarium graminearum strain MFG60778 translation elongation factor 1-alpha (EF1) gene, partial cds 
cgtctgatagccatgttagtatgagaatgtgatgacagcagtggtgacaacataccaatgacggtgacat
agtagcgaggagtctcgaacttccagagggcgatatcaatggtgataccacgctcacgctcggctttgag
cttgtcaagaacccaggcgtacttgaaggaacccttaccgagctcggcggcttcctattgacaggtggtt
agtgactggttgacacgtgatgatgagcgcccagggaatggtttgtgggaagagggcagacgcctgtcgc
tcgagtggcggggtatgagccccatcgggaaaaaaattacgacaaagccgcaaaatttttgacctcgagc
ggggtaacaggcgcgtatcgagtcgtcgtgtgagggcgattcgaatgatatttcgaaagggaaaagggcg
cgcgatcgaggaaaatgagaccaaccttctcgaacttctcgatggttcgcttgtcgataccaccgcactg
gtagatcaagtgaccggtctatcaaagtatgtcagcacattggaaatttgaaactaccccgccaagtgtc
ggcggggttgggatgcggtggtactcacagtggtcgacttgccagagtcga

MW273163 Fusarium graminearum strain MFG60779 translation elongation factor 1-alpha (EF1) gene, partial cds
cgtctgatagccatgttagtatgagaatgtgatgacagcagtggtgacaacataccaatgacggtgacat
agtagcgaggagtctcgaacttccagagggcgatatcaatggtgataccacgctcacgctcggctttgag
cttgtcaagaacccaggcgtacttgaaggaacccttaccgagctcggcggcttcctattgacaggtggtt
agtgactggttgacacgtgatgatgagcgcccagggaatggtttgtgggaagagggcagacgcctgtcgc
tcgagtggcggggtatgagccccaccgggaaaaaaattacgacaaagccgcaaaatttttgacctcaagc
ggggtaacaggcgcgtatcgagtcgtcgtgtgagggcgattcgaatgatatttcgaaagggaaaagggcg
cgcgatcgaggaaaatgagaccaaccttctcgaacttctcgatggttcgcttgtcgataccaccgcactg
gtagatcaagtgaccggtctatcaaagtatgtcagcacattggaaatttgaaactaccccgccaagtgtc
ggcggggttgggatgcggtggtactcacagtggtcgacttgccagagtcga

MW273164 Fusarium graminearum strain MFG60780 translation elongation factor 1-alpha (EF1) gene, partial cds
cgtctgatagccatgttagtatgagaatgtgatgacagcagtggtgacaacataccaatgacggtgacat
agtagcgaggagtctcgaacttccagagggcgatatcaatggtgataccacgctcacgctcggctttgag
cttgtcaagaacccaggcgtacttgaaggaacccttaccgagctcggcggcttcctattgacaggtggtt
agtgactggttgacacgtgatgatgagcgcccagggaatggtttgtgggaagagggcagacgcctgtcgc
tcgagtggcggggtatgagccccaccgggaaaaaaattacgacaaagccgcaaaatttttgacctcgagc
ggggtaacaggcgcgtatcgagtcgtcgtgtgagggcgattcgaatgatatttcgaaagggaaaagggcg
cgcgatcgaggaaaatgagaccaaccttctcgaacttctcgatggttcgcttgtcgataccaccgcactg
gtagatcaagtgaccggtctatcaaagtatgtcagcacattggaaatttgaaactaccccgccaagtgtc
ggcggggttgggatgcggtggtactcacagtggtcgacttgccagagtcga

MW273165 Fusarium graminearum strain MFG60781 translation elongation factor 1-alpha (EF1) gene, partial cds 
cgtctgatagccatgttagtatgagaatgtgatgacagcagtggtgacaacataccaatgacggtgacat
agtagcgaggagtctcgaacttccagagggcgatatcaatggtgataccacgctcacgctcggctttgag
cttgtcaagaacccaggcgtacttgaaggaacccttaccgagctcggcggcttcctattgacaggtggtt
agtgactggttgacacgtgatgatgagcgcccagggaatggtttgtgggaagagggcagacgcctgtcgc
tcgagtggcggggtatgagccccaccgggaaaaaaattacgacaaagccgcaaaatttttgacctcgagc
ggggtaacaggcgcgtatcgagtcgtcgtgtgagggcgattcgaatgatatttcgaaagggaaaagggcg
cgcgatcgaggaaaatgagaccaaccttctcgaacttctcgatggttcgcttgtcgataccaccgcactg
gtagatcaagtgaccggtctatcaaagtatgtcagcacattggaaatttgaaactaccccgccaagtgtc
ggcggggttgggatgcggtggtactcacagtggtcgacttgccagagtcga

MW273166 Fusarium graminearum strain MFG60782 translation elongation factor 1-alpha (EF1) gene, partial cds
cgtctgatagccatgttagtatgagaatgtgatgacagcagtggtgacaacataccaatgacggtgacat
agtagcgaggagtctcgaacttccagagggcgatatcaatggtgataccacgctcacgctcggctttgag
cttgtcaagaacccaggcgtacttgaaggaacccttaccgagctcggcggcttcctattgacaggtggtt
agtgactggttgacacgtgatgatgagcgcccagggaatggtttgtgggaagagggcagacgcctgtcgc
tcgagtggcggggtatgagccccatcgggaaaaaaattacgacaaagccgcaaaatttttgacctcgagc
ggggtaacaggcgcgtatcgagtcgtcgtgtgagggcgattcgaatgatatttcgaaagggaaaagggcg
cgcgatcgaggaaaatgagaccaaccttctcgaacttctcgatggttcgcttgtcgataccaccgcactg
gtagatcaagtgaccggtctatcaaagtatgtcagcacattggaaatttgaaactaccccgccaagtgtc
ggcggggttgggatgcggtggtactcacagtggtcgacttgccagagtcga

MW273167 Fusarium graminearum strain MFG60783 translation elongation factor 1-alpha (EF1) gene, partial cds
cgtctgatagccatgttagtatgagaatgtgatgacagcagtggtgacaacataccaatgacggtgacat
agtagcgaggagtctcgaacttccagagggcgatatcaatggtgataccacgctcacgctcggctttgag
cttgtcaagaacccaggcgtacttgaaggaacccttaccgagctcggcggcttcctattgacaggtggtt
agtgactggttgacacgtgatgatgagcgcccagggaatggtttgtgggaagagggcagacgcctgtcgc
tcgagtggcggggtatgagccccaccgggaaaaaaattacgacaaagccgcaaaatttttgacctcgagc
ggggtaacaggcgcgtatcgagtcgtcgtgtgagggcgattcgaatgatatttcgaaagggaaaagggcg
cgcgatcgaggaaaatgagaccaaccttctcgaacttctcgatggttcgcttgtcgataccaccgcactg
gtagatcaagtgaccggtctatcaaagtatgtcagcacattggaaatttgaaactaccccgccaagtgtc
ggcggggttgggatgcggtggtactcacagtggtcgacttgccagagtcga

MW273168 Fusarium graminearum strain MFG60766 translation elongation factor 1-alpha (EF1) gene, partial cds
cgtctgatagccatgttagtatgagaatgtgatgacagcagtggtgacaacataccaatgacggtgacat
agtagcgaggagtctcgaacttccagagggcgatatcaatggtgataccacgctcacgctcggctttgag
cttgtcaagaacccaggcgtacttgaaggaacccttaccgagctcggcggcttcctattgacaggtggtt
agtgactggttgacacgtgatgatgagcgcccagggaatggtttgtgggaagagggcagacgcctgtcgc
tcgagtggcggggtatgagccccaccgggaaaaaaattacgacaaagccgcaaaatttttgacctcgagc
ggggtaacaggcgcgtatcgagtcgtcgtgtgagggcgattcgaatgatatttcgaaagggaaaagggcg
cgcgatcgaggaaaatgagaccaaccttctcgaacttctcgatggttcgcttgtcgataccaccgcactg
gtagatcaagtgaccggtctatcaaagtatgtcagcacattggaaatttgaaactaccccgccaagtgtc
ggcggggttgggatgcggtggtactcacagtggtcgacttgccagagtcga

MW273169 Fusarium graminearum strain MFG60784 translation elongation factor 1-alpha (EF1) gene, partial cds 
cgtctgatagccatgttagtatgagaatgtgatgacagcagtggtgacaacataccaatgacggtgacat
agtagcgaggagtctcgaacttccagagggcgatatcaatggtgataccacgctcacgctcggctttgag
cttgtcaagaacccaggcgtacttgaaggaacccttaccgagctcggcggcttcctattgacaggtggtt
agtgactggttgacacgtgatgatgagcgcccagggaatggtttgtgggaagagggcagacgcctgtcgc
tcgagtggcggggtatgagccccaccgggaaaaaaattacgacaaagccgcaaaatttttgacctcgagc
ggggtaacaggcgcgtatcgagtcgtcgtgtgagggcgattcgaatgatatttcgaaagggaaaagggcg
cgcgatcgaggaaaatgagaccaaccttctcgaacttctcgatggttcgcttgtcgataccaccgcactg
gtagatcaagtgaccggtctatcaaagtatgtcagcacattggaaatttgaaactaccccgccaagtgtc
ggcggggttgggatgcggtggtactcacagtggtcgacttgccagagtcga

MW273170 Fusarium graminearum strain MFG60785 translation elongation factor 1-alpha (EF1) gene, partial cds
cgtctgatagccatgttagtatgagaatgtgatgacagcagtggtgacaacataccaatgacggtgacat
agtagcgaggagtctcgaacttccagagggcgatatcaatggtgataccacgctcacgctcggctttgag
cttgtcaagaacccaggcgtacttgaaggaacccttaccgagctcggcggcttcctattgacaggtggtt
agtgactggttgacacgtgatgatgagcgcccagggaatggtttgtgggaagagggcagacgcctgtcgc
tcgagtggcggggtatgagccccatcgggaaaaaaattacgacaaagccgcaaaatttttgacctcgagc
ggggtaacaggcgcgtatcgagtcgtcgtgtgagggcgattcgaatgatatttcgaaagggaaaagggcg
cgcgatcgaggaaaatgagaccaaccttctcgaacttctcgatggttcgcttgtcgataccaccgcactg
gtagatcaagtgaccggtctatcaaagtatgtcagcacattggaaatttgaaactaccccgccaagtgtc
ggcggggttgggatgcggtggtactcacagtggtcgacttgccagagtcga

MW273174 Fusarium graminearum strain MFG60786 translation elongation factor 1-alpha (EF1) gene, partial cds 
cgtctgatagccatgttagtatgagaatgtgatgacagcagtggtgacaacataccaatgacggtgacat
agtagcgaggagtctcgaacttccagagggcgatatcaatggtgataccacgctcacgctcggctttgag
cttgtcaagaacccaggcgtacttgaaggaacccttaccgagctcggcggcttcctattgacaggtggtt
agtgactggttgacacgtgatgatgagcgcccagggaatggtttgtgggaagagggcagacgcctgtcgc
tcgagtggcggggtatgagccccatcgggaaaaaaattacgacaaagccgcaaaatttttgacctcgagc
ggggtaacaggcgcgtatcgagtcgtcgtgtgagggcgattcgaatgatatttcgaaagggaaaagggcg
cgcgatcgaggaaaatgagaccaaccttctcgaacttctcgatggttcgcttgtcgataccaccgcactg
gtagatcaagtgaccggtctatcaaagtatgtcagcacattggaaatttgaaactaccccgccaagtgtc
ggcggggttgggatgcggtggtactcacagtggtcgacttgccagagtcga

MW273172 Fusarium graminearum strain MFG60787 translation elongation factor 1-alpha (EF1) gene, partial cds
cgtctgatagccatgttagtatgagaatgtgatgacagcagtggtgacaacataccaatgacggtgacat
agtagcgaggagtctcgaacttccagagggcgatatcaatggtgataccacgctcacgctcggctttgag
cttgtcaagaacccaggcgtacttgaaggaacccttaccgagctcggcggcttcctattgacaggtggtt
agtgactggttgacacgtgatgatgagcgcccagggaatggtttgtgggaagagggcagacgcctgtcgc
tcgagtggcggggtatgagccccaccgggaaaaaaattacgacaaagccgcaaaatttttgacctcgagc
ggggtaacaggcgcgtatcgagtcttcgtgtgagggcgattcgaatgatatttcgaaagggaaaagggcg
cgcgatcgaggaaaatgagaccaaccttctcgaacttctcgatggttcgcttgtcgataccaccgcactg
gtagatcaagtgaccggtctatcaaagtatgtcagcacattggaaatttgaaactaccccgccaagtgtc
ggcggggttgggatgcggtggtactcacagtggtcgacttgccagagtcga

MW273173 Fusarium graminearum strain MFG60788 translation elongation factor 1-alpha (EF1) gene, partial cds
cgtctgatagccatgttagtatgagaatgtgatgacagcagtggtgacaacataccaatgacggtgacat
agtagcgaggagtctcgaacttccagagggcgatatcaatggtgataccacgctcacgctcggctttgag
cttgtcaagaacccaggcgtacttgaaggaacccttaccgagctcggcggcttcctattgacaggtggtt
agtgactggttgacacgtgatgatgagcgcccagggaatggtttgtgggaagagggcagacgcctgtcgc
tcgagtggcggggtatgagccccatcgggaaaaaaattacgacaaagccgcaaaatttttgacctcgagc
ggggtaacaggcgcgtatcgagtcgtcgtgtgagggcgattcgaatgatatttcgaaagggaaaagggcg
cgcgatcgaggaaaatgagaccaaccttctcgaacttctcgatggttcgcttgtcgataccaccgcactg
gtagatcaagtgaccggtctatcaaagtatgtcagcacattggaaatttgaaactaccccgccaagtgtc
ggcggggttgggatgcggtggtactcacagtggtcgacttgccagagtcga

MW273174 Fusarium graminearum strain MFG60789 translation elongation factor 1-alpha (EF1) gene, partial cds
cgtctgatagccatgttagtatgagaatgtgatgacagcagtggtgacaacataccaatgacggtgacat
agtagcgaggagtctcgaacttccagagggcgatatcaatggtgataccacgctcacgctcggctttgag
cttgtcaagaacccaggcgtacttgaaggaacccttaccgagctcggcggcttcctattgacaggtggtt
agtgactggttgacacgtgatgatgagcgcccagggaatggtttgtgggaagagggcagacgcctgtcgc
tcgagtggcggggtatgagccccatcgggaaaaaaattacgacaaagccgcaaaatttttgacctcgagc
ggggtaacaggcgcgtatcgagtcgtcgtgtgagggcgattcgaatgatatttcgaaagggaaaagggcg
cgcgatcgaggaaaatgagaccaaccttctcgaacttctcgatggttcgcttgtcgataccaccgcactg
gtagatcaagtgaccggtctatcaaagtatgtcagcacattggaaatttgaaactaccccgccaagtgtc
ggcggggttgggatgcggtggtactcacagtggtcgacttgccagagtcga

MW273175 Fusarium graminearum strain MFG60603 translation elongation factor 1-alpha (EF1) gene, partial cds
cgtctgatagccatgttagtatgagaatgtgatgacagcagtggtgacaacataccaatgacggtgacat
agtagcgaggagtctcgaacttccagagggcgatatcaatggtgataccacgctcacgctcggctttgag
cttgtcaagaacccaggcgtacttgaaggaacccttaccgagctcggcggcttcctattgacaggtggtt
agtgactggttgacacgtgatgatgagcgcccagggaatggtttgtgggaagagggcagacgcctgtcgc
tcgagtggcggggtatgagcccccccgggaaaaaaattacgacaaagccgcaaaatttttgacctcgagc
ggggtaacaggcgcgtatcgagtcgtcgtgtgagggcgattcgaatgatatttcgaaagggaaaagggcg
cgcgatcgaggaaaatgagaccaaccttctcgaacttctcgatggttcgcttgtcgataccaccgcactg
gtagatcaagtgaccggtctatcaaagtatgtcagcacattggaaatttgaaactaccccgccaagtgtc
ggcggggttgggatgcggtggtactcacagtggtcgacttgccagagtcga

MW273176 Fusarium graminearum strain MFG60767 translation elongation factor 1-alpha (EF1) gene, partial cds
cgtctgatagccatgttagtatgagaatgtgatgacagcagtggtgacaacataccaatgacggtgacat
agtagcgaggagtctcgaacttccagagggcgatatcaatggtgataccacgctcacgctcggctttgag
cttgtcaagaacccaggcgtacttgaaggaacccttaccgagctcggcggcttcctattgacaggtggtt
agtgactggttgacacgtgatgatgagcgcccagggaatggtttgtgggaagagggcagacgcctgtcgc
tcgagtggcggggtatgagccccatcgggaaaaaaattacgacaaagccgcaaaatttttgacctcgagc
ggggtaacaggcgcgtatcgagtcgtcgtgtgagggcgattcgaatgatatttcgaaagggaaaagggcg
cgcgatcgaggaaaatgagaccaaccttctcgaacttctcgatggttcgcttgtcgataccaccgcactg
gtagatcaagtgaccggtctatcaaagtatgtcagcacattggaaatttgaaactaccccgccaagtgtc
ggcggggttgggatgcggtggtactcacagtggtcgacttgccagagtcga

MW273177 Fusarium graminearum strain MFG60768 translation elongation factor 1-alpha (EF1) gene, partial cds 
cgtctgatagccatgttagtatgagaatgtgatgacagcagtggtgacaacataccaatgacggtgacat
agtagcgaggagtctcgaacttccagagggcgatatcaatggtgataccacgctcacgctcggctttgag
cttgtcaagaacccaggcgtacttgaaggaacccttaccgagctcggcggcttcctattgacaggtggtt
agtgactggttgacacgtgatgatgagcgcccagggaatggtttgtgggaagagggcagacgcctgtcgc
tcgagtggcggggtatgagccccatcgggaaaaaaattacgacaaagccgcaaaatttttgacctcgagc
ggggtaacaggcgcgtatcgagtcgtcgtgtgagggcgattcgaatgatatttcgaaagggaaaagggcg
cgcgatcgaggaaaatgagaccaaccttctcgaacttctcgatggttcgcttgtcgataccaccgcactg
gtagatcaagtgaccggtctatcaaagtatgtcagcacattggaaatttgaaactaccccgccaagtgtc
ggcggggttgggatgcggtggtactcacagtggtcgacttgccagagtcga

MW273178 Fusarium graminearum strain MFG60612 translation elongation factor 1-alpha (EF1) gene, partial cds
cgtctgatagccatgttagtatgagaatgtgatgacagcagtggtgacaacataccaatgacggtgacat
agtagcgaggagtctcgaacttccagagggcgatatcaatggtgataccacgctcacgctcggctttgag
cttgtcaagaacccaggcgtacttgaaggaacccttaccgagctcggcggcttcctattgacaggtggtt
agtgactggttgacacgtgatgatgagcgcccagggaatggtttgtgggaagagggcagacgcctgtcgc
tcgagtggcggggtatgagccccaccgggaaaaaaattacgacaaagccgcaaaatttttgacctcgagc
ggggtaacaggcgcgtatcgagtcgtcgtgtgagggcgattcgaatgatatttcgaaagggaaaagggcg
cgcgatcgaggaaaatgagaccaaccttctcgaacttctcgatggttcgcttgtcgataccaccgcactg
gtagatcaagtgaccggtctatcaaagtatgtcagcacattggaaatttgaaactaccccgccaagtgtc
ggcggggttgggatgcggtggtactcacagtggtcgacttgccagagtcga

MW273179 Fusarium graminearum strain MFG60610 translation elongation factor 1-alpha (EF1) gene, partial cds
cgtctgatagccatgttagtatgagaatgtgatgacagcagtggtgacaacataccaatgacggtgacat
agtagcgaggagtctcgaacttccagagggcgatatcaatggtgataccacgctcacgctcggctttgag
cttgtcaagaacccaggcgtacttgaaggaacccttaccgagctcggcggcttcctattgacaggtggtt
agtgactggttgacacgtgatgatgagcgcccagggaatggtttgtgggaagagggcagacgcctgtcgc
tcgagtggcggggtatgagccccatcgggaaaaaaattacgacaaagccgcaaaatttttgacctcgagc
ggggtaacaggcgcgtatcgagtcgtcgtgtgagggcgattcgaatgatatttcgaaagggaaaagggcg
cgcgatcgaggaaaatgagaccaaccttctcgaacttctcgatggttcgcttgtcgataccaccgcactg
gtagatcaagtgaccggtctatcaaagtatgtcagcacattggaaatttgaaactaccccgccaagtgtc
ggcggggttgggatgcggtggtactcacagtggtcgacttgccagagtcga

MW273180 Fusarium graminearum strain MFG60611 translation elongation factor 1-alpha (EF1) gene, partial cds
cgtctgatagccatgttagtatgagaatgtgatgacagcagtggtgacaacataccaatgacggtgacat
agtagcgaggagtctcgaacttccagagggcgatatcaatggtgataccacgctcacgctcggctttgag
cttgtcaagaacccaggcgtacttgaaggaacccttaccgagctcggcggcttcctattgacaggtggtt
agtgactggttgacacgtgatgatgagcgcccagggaatggtttgtgggaagagggcagacgcctgtcgc
tcgagtggcggggtatgagccccatcgggaaaaaaattacgacaaagccgcaaaatttttgacctcgagc
ggggtaacaggcgcgtatcgagtcgtcgtgtgagggcgattcgaatgatatttcgaaagggaaaagggcg
cgcgatcgaggaaaatgagaccaaccttctcgaacttctcgatggttcgcttgtcgataccaccgcactg
gtagatcaagtgaccggtctatcaaagtatgtcagcacattggaaatttgaaactaccccgccaagtgtc
ggcggggttgggatgcggtggtactcacagtggtcgacttgccagagtcga

MW273181 Fusarium graminearum strain MFG60769 translation elongation factor 1-alpha (EF1) gene, partial cds 
cgtctgatagccatgttagtatgagaatgtgatgacagcagtggtgacaacataccaatgacggtgacat
agtagcgaggagtctcgaacttccagagggcgatatcaatggtgataccacgctcacgctcggctttgag
cttgtcaagaacccaggcgtacttgaaggaacccttaccgagctcggcggcttcctattgacaggtggtt
agtgactggttgacacgtgatgatgagcgcccagggaatggtttgtgggaagagggcagacgcctgtcgc
tcgagtggcggggtatgagccccaccgggaaaaaaattacgacaaagccgcaaaatttttgacctcgagc
ggggtaacaggcgcgtatcgagtcgtcgtgtgagggcgattcgaatgatatttcgaaagggaaaagggcg
cgcgatcgaggaaaatgagaccaaccttctcgaacttctcgatggttcgcttgtcgataccaccgcactg
gtagatcaagtgaccggtctatcaaagtatgtcagcacattggaaatttgaaactaccccgccaagtgtc
ggcggggttgggatgcggtggtactcacagtggtcgacttgccagagtcga

MW273182 Fusarium culmorum strain MFG58836 translation elongation factor 1-alpha (EF1) gene, partial cds
cgtctgatagtcgtgttagtatgagaatgtgatgacagcagtagtgacaacataccaatgacggtgacat
agtagcgaggagtctcgaacttccagagagcgatatcaatggtgataccacgctcacgctcggctttgag
cttgtcaagaacccaggcgtacttgaaggaacccttaccgagctcggcggcttcctattgacaggtggtt
agtaactgattgacacgtgatggtgcgcgcctagggaatggtttgtgggaagagggcaagcgcctgtcgc
tcgagtggcggggtatgagccccaccagaaaaattacgacaaagccgcaaaatttttgacctcgagcggg
gtaacaggcgcgtatcgagtcgtcgtgtgagggcgattcgaatgatgtttcgaaagggaaaagggcgcgc
gatcgaggaaaatgagaccaaccttctcgaacttctcgatggttcgcttgtcgataccaccgcactggta
gatcaagtgaccggtctatcaaagtatgtcagcacattggaaatttgaaactaccccgccatgtatcggc
ggggttgggatgcagtggtactcacagtggtcgacttgccagagtcga

MW273183 Fusarium culmorum strain MFG59052 translation elongation factor 1-alpha (EF1) gene, partial cds
cgtctgatagtcgtgttagtatgagaatgtgatgacagcagtagtgacaacataccaatgacggtgacat
agtagcgaggagtctcgaacttccagagagcgatatcaatggtgataccacgctcacgctcggctttgag
cttgtcaagaacccaggcgtacttgaaggaacccttaccgagctcggcggcttcctattgacaggtggtt
agtaactgattgacacgtgatggtgcgcgcctagggaatggtttgtgggaagagggcaagcgcctgtcgc
tcgagtggcggggtatgagccccaccagaaaaattacgacaaagccgcaaaatttttgacctcgagcggg
gtaacaggcgcgtatcgagtcgtcgtgtgagggcgattcgaatgatgtttcgaaagggaaaagggcgcgc
gatcgaggaaaatgagaccaaccttctcgaacttctcgatggttcgcttgtcgataccaccgcactggta
gatcaagtgaccggtctatcaaagtatgtcagcacattggaaatttgaaactaccccgccatgtatcggc
ggggttgggatgcagtggtactcacagtggtcgacttgccagagtcga

MW273184 Fusarium vorosii strain MFG60604 translation elongation factor 1-alpha (EF1) gene, partial cds
cgtctgatagccatgttagtatgagaatgtgatgacagcagtggtgacaacataccaatgacggtgacat
agtagcgaggagtctcgaacttccagagggcgatatcaatggtgataccacgctcacgctcggctttgag
cttgtcaagaacccaggcgtacttgaaggaacccttaccgagctcggcggcttcctattgacaggtggtt
agtgactggttgacacgtgatgatgagcgcccagggaatggtttgtgggaagagggcaaacgcctgtcgc
tcgagtggcggggtatgagccccaccaggaaaaaaattacgacaaagccgcaaaatttttgacctcgagc
ggggtaacaggcgcgtatcgagtcgtcgtgtgagtgcgattcgaatgatatttcgaaagggaaaagggcg
cgcgatcgaggaaaatgagaccaaccttctcgaacttctcgatggttcgcttgtcgataccaccgcactg
gtagatcaagtgaccggtctatcaaagtatgtcagcacattggaaatttgaaactaccccgccaagtgtc
ggcggggttgggatgcggtggtactcacagtggtcgacttgccagagtcga

MW273185 Fusarium graminearum strain MFG60706 translation elongation factor 1-alpha (EF1) gene, partial cds
cgtctgatagccatgttagtatgagaatgtgatgacagcagtggtgacaacataccaatgacggtgacat
agtagcgaggagtctcgaacttccagagggcgatatcaatggtgataccacgctcacgctcggctttgag
cttgtcaagaacccaggcgtacttgaaggaacccttaccgagctcggcggcttcctattgacaggtggtt
agtgactggttgacacgtgatgatgagcgcccagggaatggtttgtgggaagagggcagacgcctgtcgc
tcgagtggcggggtatgagccccaccgggaaaaaaattacgacaaagccgcaaaatttttgacctcgagc
ggggtaacaggcgcctatcgagtcgtcgtgtgagggcgattcgaatgatatttcgaaagggaaaagggcg
cgcgatcgaggaaaatgagaccaaccttctcgaacttctcgatggttcgcttgtcgataccaccgcactg
gtagatcaagtgaccggtctatcaaagtatgtcagcacattggaaatttgaaactaccccgccaagtgtc
ggcggggttgggatgcggtggtactcacagtggtcgacttgccagagtcga

MW273186 Fusarium graminearum strain MFG60770 translation elongation factor 1-alpha (EF1) gene, partial cds
cgtctgatagccatgttagtatgagaatgtgatgacagcagtggtgacaacataccaatgacggtgacat
agtagcgaggagtctcgaacttccagagggcgatatcaatggtgataccacgctcacgctcggctttgag
cttgtcaagaacccaggcgtacttgaaggaacccttaccgagctcggcggcttcctattgacaggtggtt
agtgactggttgacacgtgatgatgagcgcccagggaatggtttgtgggaagagggcagacgcctgtcgc
tcgagtggcggggtatgagccccaccgggaaaaaaattacgacaaagccgcaaaatttttgacctcgagc
ggggtaacaggcgcgtatcgagtcgtcgtgtgagggcgattcgaatgatatttcgaaagggaaaagggcg
cgcgatcgaggaaaatgagaccaaccttctcgaacttctcgatggttcgcttgtcgataccaccgcactg
gtagatcaagtgaccggtctatcaaagtatgtcagcacattggaaatttgaaactaccccgccaagtgtc
ggcggggttgggatgcggtggtactcacagtggtcgacttgccagagtcga

MW273187 Fusarium culmorum strain MFG60755 translation elongation factor 1-alpha (EF1) gene, partial cds
cgtctgatagtcgtgttagtatgagaatgtgatgacagcagtagtgacaacataccaatgacggtgacat
agtagcgaggagtctcgaacttccagagagcgatatcaatggtgataccacgctcacgctcggctttgag
cttgtcaagaacccaggcgtacttgaaggaacccttaccgagctcggcggcttcctattgacaggtggtt
agtaactgattgacacgtgatggtgcgcgcctagggaatggtttgtgggaagagggcaagcgcctgtcgc
tcgagtggcggggtatgagccccaccagaaaaattacgacaaagccgcaaaatttttgacctcgagcggg
gtaacaggcgcgtatcgagtcgtcgtgtgagggcgattcgaatgatgtttcgaaagggaaaagggcgcgc
gatcgaggaaaatgagaccaaccttctcgaacttctcgatggttcgcttgtcgataccaccgcactggta
gatcaagtgaccggtctatcaaagtatgtcagcacattggaaatttgaaactaccccgccaagtatcggc
ggggttgggatgcagtggtactcacagtggtcgacttgccagagtcga

MW273188 Fusarium graminearum strain MFG60771 translation elongation factor 1-alpha (EF1) gene, partial cds
cgtctgatagccatgttagtatgagaatgtgatgacagcagtggtgacaacataccaatgacggtgacat
agtagcgaggagtctcgaacttccagagggcgatatcaatggtgataccacgctcacgctcggctttgag
cttgtcaagaacccaggcgtacttgaaggaacccttaccgagctcggcggcttcctattgacaggtggtt
agtgactggttgacacgtgatgatgagcgcccagggaatggtttgtgggaagagggcagacgcctgtcgc
tcgagtggcggggtatgagccccaccgggaaaaaaattacgacaaagccgcaaaatttttgacctcgagc
ggggtaacaggcgcgtatcgagtcgtcgtgtgagggcgattcgaatgatatttcgaaagggaaaagggcg
cgcgatcgaggaaaatgagaccaaccttctcgaacttctcgatggttcgcttgtcgataccaccgcactg
gtagatcaagtgaccggtctatcaaagtatgtcagcacattggaaatttgaaactaccccgccaagtgtc
ggcggggttgggatgcggtggtactcacagtggtcgacttgccagagtcga

MW273189 Fusarium graminearum strain MFG60772 translation elongation factor 1-alpha (EF1) gene, partial cds
cgtctgatagccatgttagtatgagaatgtgatgacagcagtggtgacaacataccaatgacggtgacat
agtagcgaggagtctcgaacttccagagggcgatatcaatggtgataccacgctcacgctcggctttgag
cttgtcaagaacccaggcgtacttgaaggaacccttaccgagctcggcggcttcctattgacaggtggtt
agtgactggttgacacgtgatgatgagcgcccagggaatggtttgtgggaagagggcagacgcctgtcgc
tcgagtggcggggtatgagccccaccgggaaaaaaattacgacaaagccgcaaaatttttgacctcgagc
ggggtaacaggcgcgtatcgagtcgtcgtgtgagggcgattcgaatgatatttcgaaagggaaaagggcg
cgcgatcgaggaaaatgagaccaaccttctcgaacttctcgatggttcgcttgtcgataccaccgcactg
gtagatcaagtgaccggtctatcaaagtatgtcagcacattggaaatttgaaactaccccgccaagtgtc
ggcggggttgggatgcggtggtactcacagtggtcgacttgccagagtcga

MW273190 Fusarium graminearum strain MFG60773 translation elongation factor 1-alpha (EF1) gene, partial cds
cgtctgatagccatgttagtatgagaatgtgatgacagcagtggtgacaacataccaatgacggtgacat
agtagcgaggagtctcgaacttccagagggcgatatcaatggtgataccacgctcacgctcggctttgag
cttgtcaagaacccaggcgtacttgaaggaacccttaccgagctcggcggcttcctattgacaggtggtt
agtgactggttgacacgtgatgatgagtgcccagggaatggtttgtgggaagagggcaggcgcctgtcgc
tcgagtggcggggtatgagccccaccgggaaaaaaattacgacaaagccgcaaaatttttgacctcgagc
ggggtaacaggcgcgtatcgagtcgtcgtgtgagggcgattcgaatgatatttcgaaagggaaaagggcg
cgcgatcgaggaaaatgagaccaaccttctcgaacttctcgatggttcgcttgtcgataccaccgcactg
gtagatcaagtgaccggtctatcaaagtatgtcagcacattggaaatttgaaactaccccgccaagtgtc
ggcggggttgggatgcggtggtactcacagtggtcgacttgccagagtcga

MW273191 Fusarium graminearum strain MFG60765 reductase-like gene, partial sequence
gctcctggtgctgccagcggaagaaacgcttgtatcgagttaaaaagcaccacagtattgatcatgaggc
ttcgaagaagttcttcctcagggtatcccatcacaggaccgtacacgggaagtattccagcattggcagc
aaagatgtcaatcttgccagcttgatcaacaatgctgttcaaagctttggtgatcgactcccgttgtgta
gtgtctgcaacttggagcaagacagtggttaacggattggcagtgcgtatcgccgttgctgctgtttcca
gacgttcgcgactcctgccaatgatcgcgacagacttggcattggcttgagcgaaggcaacaccaatggc
tctgccaattccatggctgccgcccgtaatgacaacgttcttcccatgcgctgacagctcgggtcttgta
ggggagatcaaagggtatggttcgttgtgccacgttttggtaaaggagactaaattcgggagaggaagag
gtgccattacgaagacagaggagaagatatcgattagtcagaacggggttcaatgcgtttgatggtggat
tgaatatagaactagaactagtcaatgcttttattatatagataaactgtgtatctactcatactcacct
ttgtaagccttgcccatcatgtttcttccgcggaggcttggctggaatgagtctgttcaacaatcggttt
gctgcgactgatatccagccttggcgttactcagcagtcttccgcggaagattaaatgatcttttcggtc
aaacacaaccaaagctgtcaataaattgccgcaaatggcttgctataacgt

MW273192 Fusarium graminearum strain MFG60774 reductase-like gene, partial sequence
gctcctggtgctgccagcggaagaaacgcttgtatcgagttaaaagcacccacagtattgatcatgaggc
ttcgaagaagttcttcctcagggtatcccatcacaggaccgtacacgggaagtattccagcattggcagc
aaagatgtcaatcttgccagcttgatcaacaatgctgttcaaagctttggtgatcgactcccgttgtgta
gtgtctgcaacttggagcaagacagtggttaacggattggcagtgcgtatcgccgttgctgctgtttcca
gacgttcgcgactcctgccaatgatcgcgacagacttggcattggcttgagcgaaggcaacaccaatggc
tctgccaattccatggctgccgcccgtaatgacaacgttcttcccatgcgctgacagctcgggtcttgta
ggggagatcaaagggtatggttcgttgtgccacgttttggtaaaggagactaaattcgggagaggaagag
gtgccattacgaagacagaggagaagatatcgattagtcagaacggggttcaatgcgtttgatggtggat
tgaatatagaactagaactagtcaatgcttttattatatagataaactgtgtatctactcatactcacct
ttgtaagccttgcccatcatgtttcttccgcggaggcttggctggaatgagtctgttcaacaatcggttt
gctgcgactgatatccagccttggcgttactcagcagtcttccgcggaagattaaatgatcttttcggtc
aaacacaaccaaagctgtcaataaattgccgcaaatggcttgctataacgt

MW273193 Fusarium graminearum strain MFG60775 reductase-like gene, partial sequence
gctcctggtgctgccagcggaagaaacgcttgtatcgagttaaaagcacccacagtattgatcatgaggc
ttcgaagaagttcttcttcagggtatcccatcacaggaccgtacacgggaagtattccagcattggcagc
aaagatgtcaatcttgccagcttgatcaacaatgctgttcaaagctttggtgatcgactcccgttgtgta
gtgtctgcaacttggagcaagacagtggttaacggattggcagtgcgtatcgccgttgctgctgtttcca
gacgttcgcgactcctgccaatgatcgcgacagacttggcattggcttgagcgaaggcaacaccaatggc
tctgccaattccatggctgccgcccgtaatgacaacgttcttcccatgcgctgacagctcgggtcttgta
ggggagatcaaagggtatggttcgttgtaccacgttttggtaaaggagactaaattcgggagaggaagag
gtgccattacgaagacagaggagaagatatcgattagtcagaacggggttcaatgcgtttgatggtggat
tgaatatagaactagaactagtcaatgcttttattatatagataaactgtgtatctactcatactcacct
ttgtaagccttgcccatcatgtttcttccgcggaggcttggctggaatgagtctgttcaacaatcggttt
gctgcgactgatatccagccttggcgttactcagcagtcttccgcggaagattaaatgatcttttcggtc
aaacacaaccaaagctgtcaataaattgccgcaaatggcttgctataacgt

MW273194 Fusarium graminearum strain MFG60776 reductase-like gene, partial sequence
gctcctggtgctgccagcggaagaaacgcttgtatcgagttaaaagcacccacagtattgatcatgaggc
ttccaagaagttcttcctcagggtatcccatcacaggaccgtacacgggaagtattccagcattggcagc
aaagatgtcaatcttgccagcttgatcaacaatgctgttcaaagctttggtgatcgactcccgttgtgta
aggtctgcaacttggagcaagacagtggttaacggattggcagtgcgtatcgccgttgctgctgtttcca
gacgttcgcgactcctgccaatgatcgcgacagacttggcattggcttgagcgaaggcaacaccaatggc
tctgccaatttcatggctgccgcccgtaacgacaacgttcttcccatgcgctgacacctcgggtcttgta
ggggagatcaaagggtatggttcgttgtgccacgttttggtaaaggagactaaattcgggagaggaagag
gtgccattacgaagacagaggagaagatatcgattagtcagaacggggttcaatgcgtttgatggtggat
tgaatatagaactagaactagtcaatgcttttattatatagataaactgtgtatctactcatactcacct
ttgtaagccttgcccatcatgtttcttccgcggaggcttggctggaatgagtctgttcaacaatcggttt
gctgcgactgatatccagccttggcgttactcagcagtcttccgcggaagattaaatgatcttttcggtc
aaacacaaccaaagctgtcaataaattgccgcaaatggcttgctataacgt

MW273195 Fusarium graminearum strain MFG60777 reductase-like gene, partial sequence
gctcctggtgctgccagcggaagaaacgcttgtatcgagttaaaagcacccacagtattgatcatgaggc
ttcgaagaagttcttcttcagggtatcccatcacaggaccgtacacgggaagtattccagcattggcagc
aaagatgtcaatcttgccagcttgatcaacaatgctgttcaaagctttggtgatcgactcccgttgtgta
gtgtctgcaacttggagcaagacagtggttaacggattggcagtgcgtatcgccgttgctgctgtttcca
gacgttcgcgactcctgccaatgatcgcgacagacttggcattggcttgagcgaaggcaacaccaatggc
tctgccaattccatggctgccgcccgtaatgacaacgttcttcccatgcgctgacagctcgggtcttgta
ggggagatcaaagggtatggttcgttgtgccacgttttggtaaaggagactaaattcgggagaggaagag
gtgccattacgaagacagaggagaagatatcgattagtcagaacggggttcaatgcgtttgatggtggat
tgaatatagaactagaactagtcaatgcttttattatatagataaactgtgtatctactcatactcacct
ttgtaagccttgcccatcatgtttcttccgcggaggcttggctggaatgagtctgttcaacaatcggttt
gctgcgactgatatccagccttggcgttactcagcagtcttccgcggaagattaaatgatcttttcggtc
aaacacaaccaaagctgtcaataaattgccgcaaatggcttgctataacgt

MW273196 Fusarium graminearum strain MFG60778 reductase-like gene, partial sequence
gctcctggtgctgccagcggaagaaacgcttgtatcgaattaaaagcacccacagtattgatcatgaggc
ttcgaagaagttcttcttcagggtatcccatcacaggaccgtacacgggaagtattccagcattggcagc
aaagatgtcaatcttgccagcttgatcaacaatgctgttcaaagctttggtgatcgactcccgttgtgta
gtgtctgcaacttgaagcaagacagtggttaacggattggcagtgcgtatcgccgttgctgctgtttcca
gacgttcgcgactcctgccaatgatcgcgacagacttggcattggcttgagcgaaggcaacaccaatggc
tctgccaattccatggctgccgcccgtaatgacaacgttcttcccatgcgctgacagctcgggtcttgta
ggggagatcaaagggtatggttcgttgtgccacgttttgggaaaggagactaaattcgggagaggaagag
gtgccattacgaagacagaggagaagatatcgattagtcagaacggggttcaatgcgtttgatggtggat
tgaatatagaactagaactagtcaatgcttttattatatagataaactgtgtatctactcatactcacct
ttgtaagccttgcccatcatgtttcttccgcggaggcttggctggaatgagtctgttcaacaatcggttt
gctgcgactgatatccagccttggcgttactcagcagtcttccgcggaagattaaatgatcttttcggtc
aaacacaaccaaagctgtcaataaattgccgcaaatggcttgctataacgt

MW273197 Fusarium graminearum strain MFG60779 reductase-like gene, partial sequence
gctcctggtgctgccagcggaagaaacgcttgtatcgagttaaaagcacccacagtattgatcatgaggc
ttcgaagaagttcttcctcagggtatcccatcacaggaccgtacacgggaagtattccagcattggcagc
aaagatgtcaatcttgccagcttgatcaacaatgctgttcaaagctttggtgatcgactcccgttgtgta
gtgtctgcaacttggagcaagacagtggttaacggattggcagtgcgtatcgccgttgctgctgtttcca
gacgttcgcgactcctgccaatgatcgcgacagacttggcattggcttgagcgaaggcaacaccaatggc
tctgccaattccatggctgccgcccgtaatgacaacgttcttcccatgcgctgacagctcgggtcttgta
ggggagatcaaagggtatggttcgttgtgccacgttttggtaaaggagactaaattcgggagaggaagag
gtgccattacgaagacagaggagaagatatcgattagtcagaacggggttcaatgcgtttgatggtggat
tgaatatagaactagaactagtcaatgcttttattatatagataaactgtgtatctactcatactcacct
ttgtaagccttgcccatcatgtttcttccgcggaggcttggctggaatgagtctgttcaacaatcggttt
gctgcgactgatatccagccttggcgttactcagcagtcttccgcggaagattaaatgatcttttcggtc
aaacacaaccaaagctgtcaataaattgccgcaaatggcttgctataacgt

MW273198 Fusarium graminearum strain MFG60780 reductase-like gene, partial sequence
gctcctggtgctgccagcggaagaaacgcttgtatcgagttaaaagcacccacagtattgatcatgaggc
ttcgaagaagttcttcctcagggtatcccatcacaggaccgtacacgggaagtattccagcattggcagc
aaagatgtcaatcttgccagcttgatcaacaatgctgttcaaagctttggtgatcgactcccgttgtgta
gtgtctgcaacttggagcaagacagtggttaacggattggcagtgcgtatcgccgttgctgctgtttcca
gacgttcgcgactcctgccaatgatcgcgacagacttggcattggcttgagcgaaggcaacaccaatggc
tctgccaattccatggctgccgcccgtaatgacaacgttcttcccatgcgctgacagctcgggtcttgta
ggggagatcaaagggtatggttcgttgtgccacgttttggtaaaggagactaaattcgggagaggaagag
gtgccattacgaagacagaggagaagatatcgattagtcagaacggggttcaatgcgtttgatggtggat
tgaatatagaactagaactagtcaatgcttttattatatagataaactgtgtatctactcatactcacct
ttgtaagccttgcccatcatgtttcttccgcggaggcttggctggaatgagtctgttcaacaatcggttt
gctgcgactgatatccagccttggcgttactcagcagtcttccgcggaagattaaatgatcttttcggtc
aaacacaaccaaagctgtcaataaattgccgcaaatggcttgctataacgt

MW273199 Fusarium graminearum strain MFG60781 reductase-like gene, partial sequence
gctcctggtgctgccagcggaagaaacgcttgtatcgagttaaaagcacccacagtattgatcatgaggc
ttcgaagaagttcttcttcagggtatcccatcacaggaccgtacacgggaagtattccagcattggcagc
aaagatgtcaatcttgccagcttgatcaacaatgctgttcaaagctttggtgatcgactcccgttgtgta
gtgtctgcaacttggagcaagacagtggttaaaggattggcagtgcgtatcgccgttgctgctgtttcca
gacgttcgcgactcctgccaatgatcgcgacagacttggcattggcttgagcgaaggcaacaccaatggc
tctgccaattccatggctgccgcccgtaatgacaacgttcttcccatgcgctgacagctcgggtcttgta
ggggagatcaaagggtatggttcgttgtgccacgttttggtaaaggagactaaattcgggagaggaagag
gtgccattacgaagacagaggagaagatatcgattagtcagaacggggttcaatgcgtttgaaggtggat
tgaatatagaactagaactagtcaatgcttttattatatagataaactgtgtatctactcatactcacct
ttgtaagccttgcccatcatgtttcttccgcggaggcttggctggaatgagtctgttcaacaatcggttt
gctgcgactgatatccagccttggcgttactcagcagtcttccgcggaagattaaatgatcttttcggtc
aaacacaaccaaagctgtcaataaattgccgcaaatggcttgctataacgt

MW273200 Fusarium graminearum strain MFG60782 reductase-like gene, partial sequence
gctcctggtgctgccagcggaagaaacgcttgtatcgagttaaaagcacccacagtattgatcatgaggc
ttcgaagaagttcttcctcagggtatcccatcacaggaccgtacacgggaagtattccagcattggcagc
aaagatgtcaatcttgccagcttgatcaacaatgctgttcaaagctttggtgatcgactcccgttgtgta
gtgtctgcaacttggagcaagacagtggttaacggattggcagtgcgtatcgccgttgctgctgtttcca
gacgttcgcgactcctgccaatgatcgcgacagacttggcattggcttgagcgaaggcaacaccaatggc
tctgccaattccatggctgccgcccgtaatgacaacgttcttcccatgcgctgacagctcgggtcttgta
ggggagatcaaagggtatggttcgttgtgccccgttttggtaaaggagactaaaatcgggagaggaagag
gtgcttttacgaagacagaggagaagatatcgattagtcagaacgggtttcaatgcgtttgatggtggat
tgaatatagaactagaactagtcaatgcttttattatatagataaactgtgtatctactcatactcacct
ttgtaagccttgcccatcatgtttcttccgcggaggcttggctggaatgagtctgttcaacaatcggttt
gctgcgactgatatccagccttggcgttactcagcagtcttccgcggaagattaaatgatcttttcggtc
aaacacaaccaaagctgtcaataaattgccgcaaatggcttgctataacgt

MW273201 Fusarium graminearum strain MFG60783 reductase-like gene, partial sequence
gctcctggtgctgccagcggaagaaacgcttgtatcgagttaaaagcacccacagtattgatcatgaggc
ttcgaagaagttcttcctcagggtatcccatcacaggaccgtacacgggaagtattccagcattggcagc
aaagatgtcaatcttgccagcttgatcaacaatgctgttcaaagctttggtgatcgactcccgttgtgta
gtgtctgcaacttggagcaagacagtggttaacggattggcagtgcgtatcgccgttgctgctgtttcca
gacgttcgcgactcctgccaatgatcgcgacagacttggcattggcttgagcgaaggcaacaccaatggc
tctgccaattccatggctgccgcccgtaatgacaacgttcttcccatgcgctgacagctcgggtcttgta
ggggagatcaaagggtatggttcgttgtgccacgttttggtaaaggagactaaattcgggagaggaagag
gtgccattacgaagacagaggagaagatatcgattagtcagaacggggttcaatgcgtttgatggtggat
tgaatatagaactagaactagtcaatgcttttattatatagataaactgtgtatctactcatactcacct
ttgtaagccttgcccatcatgtttcttccgcggaggcttggctggaatgagtctgttcaacaatcggttt
gctgcgactgatatccagccttggcgttactcagcagtcttccgcggaagattaaatgatcttttcggtc
aaacacaaccaaagctgtcaataaattgccgcaaatggcttgctataacgt

MW273202 Fusarium graminearum strain MFG60766 reductase-like gene, partial sequence
gctcctggtgctgccagcggaagaaacgcttgtatcgagttaaaagcacccacagtattgatcatgaggc
ttcgaagaagttcttcttcagggtatcccatcacaggaccgtacacgggaagtattccagcattggcagc
aaagatgtcaatcttgccagcttgatcaacaatgctgttcaaagctttggtgatcgactcccgttgtgta
gtgtctgcaacttggagcaagacagtggttaaaggattggcagtgcgtatcgccgttgctgctgtttcca
gacgttcgcgactcctgccaatgatcgcgacagacttggcattggcttgagcgaaggcaacaccaatggc
tctgccaattccatggctgccgcccgtaatgacaacgttcttcccatgcgctgacagctcgggtcttgta
ggggagatcaaagggtatggttcgttgtgccacgttttggtaaaggagactaaattcgggagaggaagag
gtgccattacgaagacagaggagaagatatcgattagtcagaacggggttcaatgcgtttgaaggtggat
tgaatatagaactagaactagtcaatgcttttattatatagataaactgtgtatctactcatactcacct
ttgtaagccttgcccatcatgtttcttccgcggaggcttggctggaatgagtctgttcaacaatcggttt
gctgcgactgatatccagccttggcgttactcagcagtcttccgcggaagattaaatgatcttttcggtc
aaacacaaccaaagctgtcaataaattgccgcaaatggcttgctataacgt

MW273203 Fusarium graminearum strain MFG60784 reductase-like gene, partial sequence
gctcctggtgctgccagcggaagaaacgcttgtatcgagttaaaagcacccacagtattgatcatgaggc
ttcgaagaagttcttcttcagggtatcccatcacaggaccgtacacgggaagtattccagcattggcagc
aaagatgtcaatcttgccagcttgatcaacaatgctgttcaaagctttggtgatcgactcccgttgtgta
gtgtctgcaacttggagcaagacagtggttaacggattggcagtgcgtatcgccgttgctgctgtttcca
gacgttcgcgactcctgccaatgatcgcgacagacttggcattggcttgagcgaaggcaacaccaatggc
tctgccaattccatggctgccgcccgtaatgacaacgttcttcccatgcgctgacagctcgggtcttgta
ggggagatcaaagggtatggttcgttgtgccacgttttggtaaaggagactaaattcgggagaggaagag
gtgccattacgaagacagaggagaagatatcgattagtcagaacggggttcaatgcgtttgatggtggat
tgaatatagaactagaactagtcaatgcttttattatatagataaactgtgtatctactcatactcacct
ttgtaagccttgcccatcatgtttcttccgcggaggcttggctggaatgagtctgttcaacaatcggttt
gctgcgactgatatccagccttggcgttactcagcagtcttccgcggaagattaaatgatcttttcggtc
aaacacaaccaaagctgtcaataaattgccgcaaatggcttgctataacgt

MW273204 Fusarium graminearum strain MFG60785 reductase-like gene, partial sequence
gctcctggtgctgccagcggaagaaacgcttgtatcgagttaaaagcacccacagtattgatcatgaggc
ttcgaagaagttcttcctcagggtatcccatcacaggaccgtacacgggaagtattccagcattggcagc
aaagatgtcaatcttgccagcttgatcaacaatgctgttcaaagctttggtgatcgactcccgttgtgta
gtgtctgcaacttggagcaagacagtggttaacggattggcagtgcgtatcgccgttgctgctgtttcca
gacgttcgcgactcctgccaatgatcgcgacagacttggcattggcttgagcgaaggcaacaccaatggc
tctgccaattccatggctgccgcccgtaatgacaacgttcttcccatgcgctgacagctcgggtcttgta
ggggagatcaaagggtatggttcgttgtgccacgttttggtaaaggagactaaattcgggagaggaagag
gtgccattacgaagacagaggagaagatatcgattagtcagaacggggttcaatgcgtttgatggtggat
tgaatatagaactagaactagtcaatgcttttattatatagataaactgtgtatctactcatactcacct
ttgtaagccttgcccatcatgtttcttccgcggaggcttggctggaatgagtctgttcaacaatcggttt
gctgcgactgatatccagccttggcgttactcagcagtcttccgcggaagattaaatgatcttttcggtc
aaacacaaccaaagctgtcaataaattgccgcaaatggcttgctataacgt

MW273205 Fusarium graminearum strain MFG60786 reductase-like gene, partial sequence
gctcctggtgctgccagcggaagaaacgcttgtatcgagttaaaagcacccacagtattgatcatgaggc
ttcgaagaagttcttcctcagggtatcccatcacaggaccgtacacgggaagtattccagcattggcagc
aaagatgtcaatcttgccagcttgatcaacaatgctgttcaaagctttggtgatcgactcccgttgtgta
gtgtctgcaacttggagcaagacagtggttaacggattggcagtgcgtatcgccgttgctgctgtttcca
gacgttcgcgactcctgccaatgatcgcgacagacttggcattggcttgagcgaaggcaacaccaatggc
tctgccaattccatggctgccgcccgtaatgacaacgttcttcccatgcgctgacagctcgggtcttgta
ggggagatcaaagggtatggttcgttgtgccacgttttggtaaaggagactaaattcgggagaggaagag
gtgccattacgaagacagaggagaagatatcgattagtcagaacggggttcaatgcgtttgatggtggat
tgaatatagaactagaactagtcaatgcttttattatatagataaactgtgtatctactcatactcacct
ttgtaagccttgcccatcatgtttcttccgcggaggcttggctggaatgagtctgttcaacaatcggttt
gctgcgactgatatccagccttggcgttactcagcagtcttccgcggaagattaaatgatcttttcggtc
aaacacaaccaaagctgtcaataaattgccgcaaatggcttgctataacgt

MW273206 Fusarium graminearum strain MFG60787 reductase-like gene, partial sequence
gctcctggtgctgccagcggaagaaacgcttgtatcgagttaaaagcacccacagtattgatcatgaggc
ttcgaagaagttcttcttcagggtatcccatcacaggaccgtacacgggaagtattccagcattggcagc
aaagatgtcaatcttgccagcttgatcaacaatgctgttcaaagctttggtgatcgactcccgttgtgta
gtgtctgcaacttggagcaagacagtggttaacggattggcagtgcgtatcgccgttgctgctgtttcca
gacgttcgcgactcctgccaatgatcgcgacagacttggcattggcttgagcgaaggcaacaccaatggc
tctgccaattccatggctgccgcccgtaatgacaacgttcttcccatgcgctgacagctcgggtcttgta
ggggagatcaaagggtatggttcgttgtgccacgttttggtaaaggagactaaattcgggagaggaagag
gtgccattacgaagacagaggagaagatatcgattagtcagaacggggttcaatgcgtttgatggtggat
tgaatatagaactagaactagtcaatgcttttattatatagataaactgtgtatctactcatactcacct
ttgtaagccttgcccatcatgtttcttccgcggaggcttggctggaatgagtctgttcaacaatcggttt
gctgcgactgatatccagccttggcgttactcagcagtcttccgcggaagattaaatgatcttttcggtc
aaacacaaccaaagctgtcaataaattgccgcaaatggcttgctataacgt

MW273207 Fusarium graminearum strain MFG60788 reductase-like gene, partial sequence
gctcctggtgctgccagcggaagaaacgcttgtatcgagttaaaagcacccacagtattgatcatgaggc
ttcgaagaagttcttcctcagggtatcccatcacaggaccgtacacgggaagtattccagcattggcagc
aaagatgtcaatcttgccagcttgatcaacaatgctgttcaaagctttggtgatcgactcccgttgtgta
gtgtctgcaacttggagcaagacagtggttaacggattggcagtgcgtatcgccgttgctgctgtttcca
gacgttcgcgactcctgccaatgatcgcgacagacttggcattggcttgagcgaaggcaacaccaatggc
tctgccaattccatggctgccgcccgtaatgacaacgttcttcccatgcgctgacagctcgggtcttgta
ggggagatcaaagggtatggttcgttgtgccacgttttggtaaaggagactaaattcgggagaggaagag
gtgccattacgaagacagaggagaagatatcgattagtcagaacggggttcaatgcgtttgatggtggat
tgaatatagaactagaactagtcaatgcttttattatatagataaactgtgtatctactcatactcacct
ttgtaagccttgcccatcatgtttcttccgcggaggcttggctggaatgagtctgttcaacaatcggttt
gctgcgactgatatccagccttggcgttactcagcagtcttccgcggaagattaaatgatcttttcggtc
aaacacaaccaaagctgtcaataaattgccgcaaatggcttgctataacgt

MW273208 Fusarium graminearum strain MFG60789 reductase-like gene, partial sequence
gctcctggtgctgccagcggaagaaacgcttgtatcgagttaaaagcacccacagtattgatcatgaggc
ttcgaagaagttcttcttcagggtatcccatcacaggaccgtacacgggaagtattccagcattggcagc
aaagatgtcaatcttgccagcttgatcaacaatgctgttcaaagctttggtgatcgactcccgttgtgta
gtgtctgcaacttggagcaagacagtggttaacggattggcagtgcgtatcgccgttgctgctgtttcca
gacgttcgcgactcctgccaatgatcgcgacagacttggcattggcttgagcgaaggcaacaccaatggc
tctgccaattccatggctgccgcccgtaatgacaacgttcttcccatgcgctgacagctcgggtcttgta
ggggagatcaaagggtatggttcgttgtgccacgttttggtaaaggagactaaattcgggagaggaagag
gtgccattacgaagacagaggagaagatatcgattagtcagaacggggttcaatgcgtttgatggtggat
tgaatatagaactagaactagtcaatgcttttattatatagataaactgtgtatctactcatactcacct
ttgtaagccttgcccatcatgtttcttccgcggaggcttggctggaatgagtctgttcaacaatcggttt
gctgcgactgatatccagccttggcgttactcagcagtcttccgcggaagattaaatgatcttttcggtc
aaacacaaccaaagctgtcaataaattgccgcaaatggcttgctataacgt

MW273209 Fusarium graminearum strain MFG60603 reductase-like gene, partial sequence
gctcctggtgctgccagcggaagaaacgcttgtatcgaggttaaagcacccacagtattgatcatgaggc
ttcgaagaagttcttcttcagggtatcccatcacaggaccgtacacgggaagtattccagcattggcagc
aaagatgtcaatcttgccagcttgatcaacaatgctgttcaaagctttggtgatcgactcccgttgtgta
gtgtctgcaacttggagcaagacagtggttaacggattggcagtgcgtatcgccgttgctgctgtttcca
gacgttcgcgactcctgccaatgatcgcgacagacttggcattggcttgagcgaaggcaacaccaatggc
tctgccaattccatggctgccgcccgtaatgacaacgttcttcccatgcgctgacagctcgggtcttgta
ggggagatcaaagggtatggttcgttgtgccacgttttggtaaaggagactaaattcgggagaggaagag
gtgccattacgaagacagaggagaagatatcgattagtcagaacggggttcaatgcgtttgatggtggat
tgaatatagaactagaactagtcaatgcttttattatatagataaactgtgtatctactcatactcacct
ttgtaagccttgcccatcatgtttcttccgcggaggcttggctggaatgagtctgttcaacaatcggttt
gctgcgactgatatccagccttggcgttactcagcagtcttccgcggaagattaaatgatcttttcggtc
aaacacaaccaaagctgtcaataaattgccgcaaatggcttgctataacgt

MW273210 Fusarium graminearum strain MFG60767 reductase-like gene, partial sequence
gctcctggtgctgccagcggaagaaacgcttgtatcgagttaaaagcacccacagtattgatcatgaggc
ttcgaagaagttcttcttcagggtatcccatcacaggaccgtacacgggaagtattccagcattggcagc
aaagatgtcaatcttgccagcttgatcaacaatgctgttcaaagctttggtgatcgactcccgttgtgta
gtgtctgcaacttggagcaagacagtggttaacggattggcagtgcgtatcgccgttgctgctgtttcca
gacgttcgcgactcctgccaatgatcgcgacagacttggcattggcttgagcgaaggcaacaccaatggc
tctgccaattccatggctgccgcccgtaatgacaacgttcttcccatgcgctgacagctcgggtcttgta
ggggagatcaaagggtatggttcgttgtgccacgttttggtaaaggagactaaattcgggagaggaagag
gtgccattacgaagacagaggagaagatatcgattagtcagaacggggttcaatgcgtttgatggtggat
tgaatatagaactagaactagtcaatgcttttattatatagataaactgtgtatctactcatactcacct
ttgtaagccttgcccatcatgtttcttccgcggaggcttggctggaatgagtctgttcaacaatcggttt
gctgcgactgatatccagccttggcgttactcagcagtcttccgcggaagattaaatgatcttttcggtc
aaacacaaccaaagctgtcaataaattgccgcaaatggcttgctataacgt

MW273211 Fusarium graminearum strain MFG60768 reductase-like gene, partial sequence
gctcctggtgctgccagcggaagaaacgcttgtatcgagttaaaagcacccacagtattgatcatgaggc
ttcgaagaagttcttcctcagggtatcccatcacaggaccgtacacgggaagtattccagcattggcagc
aaagatgtcaatcttgccagcttgatcaacaatgctgttcaaagctttggtgatcgactcccgttgtgta
gtgtctgcaacttggagcaagacagtggttaacggattggcagtgcgtatcgccgttgctgctgtttcaa
gacgttcgcgactcctgccaatgatcgcgacagacttggcattggcttgagcgaaggcaacaccaatggc
tctgccaattccatggctgccgcccgtaatgacaacgttcttcccatgcgctgacagctcgggtcttgta
ggggagatcaaagggtatggttcgttgtgccacgttttggtaaaggagactaaattcgggagaggaagag
gtgcctttacgaagacagaggagaagatatcgattagtcagaacggggttcaatgcgtttgatggtggat
tgaatatagaactagaactagtcaatgcttttattatatagataaactgtgtatctactcatactcacct
ttgtaagccttgcccatcatgtttcttccgcggaggcttggctggaatgagtctgttcaacaatcggttt
gctgcgactgatatccagccttggcgttactcagcagtcttccgcggaagattaaatgatcttttcggtc
aaacacaaccaaagctgtcaataaattgccgcaaatggcttgctataacgt

MW273212 Fusarium graminearum strain MFG60612 reductase-like gene, partial sequence
gctcctggtgctgccagcggaagaaacgcttgtatcgagttaaaagcacccacagtattgatcatgaggc
ttcgaagaagttcttcctcagggtatcccatcacaggaccgtacacgggaagtattccagcattggcagc
aaagatgtcaatcttgccagcttgatcaacaatgctgttcaaagctttggtgatcgactcccgttgtgta
gtgtctgcaacttggagcaagacagtggttaacggattggcagtgcgtatcgccgttgctgctgtttcca
gacgttcgcgactcctgccaatgatcgcgacagacttggcattggcttgagcgaaggcaacaccaatggc
tctgccaattccatggctgccgcccgtaatgacaacgttcttcccatgcgctgacagctcgggtcttgta
ggggagatcaaagggtatggttcgttgtgccacgttttggtaaaggagactaaattcgggagaggaagag
gtgccattacgaagacagaggagaagatatcgattagtcagaacggggttcaatgcgtttgatggtggat
tgaatatagaactagaactagtcaatgcttttattatatagataaactgtgtatctactcatactcacct
ttgtaagccttgcccatcatgtttcttccgcggaggcttggctggaatgagtctgttcaacaatcggttt
gctgcgactgatatccagccttggcgttactcagcagtcttccgcggaagattaaatgatcttttcggtc
aaacacaaccaaagctgtcaataaattgccgcaaatggcttgctataacgt

MW273213 Fusarium graminearum strain MFG60610 reductase-like gene, partial sequence
gctcctggtgctgccagcggaagaaacgcttgtatcgagttaaaagcacccacagtattgatcatgaggc
ttcgaagaagttcttcctcagggtatcccatcacaggaccgtacacgggaagtattccagcattggcagc
aaagatgtcaatcttgccagcttgatcaacaatgctgttcaaagctttggtgatcgactcccgttgtgta
gtgtctgcaacttggagcaagacagtggttaacggattggcagtgcgtatcgccgttgctgctgtttcca
gacgttcgcgactcctgccaatgatcgcgacagacttggcattggcttgagcgaaggcaacaccaatggc
tctgccaattccatggctgccgcccgtaatgacaacgttcttcccatgcgctgacagctcgggtcttgta
ggggagatcaaagggtatggttcgttgtgccacgttttggtaaaggagactaaattcgggagaggaagag
gtgccattacgaagacagaggagaagatatcgattagtcagaacggggttcaatgcgtttgatggtggat
tgaatatagaactagaactagtcaatgcttttattatatagataaactgtgtatctactcatactcacct
ttgtaagccttgcccatcatgtttcttccgcggaggcttggctggaatgagtctgttcaacaatcggttt
gctgcgactgatatccagccttggcgttactcagcagtcttccgcggaagattaaatgatcttttcggtc
aaacacaaccaaagctgtcaataaattgccgcaaatggcttgctataacgt

MW273214 Fusarium graminearum strain MFG60611 reductase-like gene, partial sequence
gctcctggtgctgccagcggaagaaacgcttgtatcgagttaaaagcacccacagtattgatcatgaggc
ttcgaagaagttcttcctcagggtatcccatcacaggaccgtacacgggaagtattccagcattggcagc
aaagatgtcaatcttgccagcttgatcaacaatgctgttcaaagctttggtgatcgactcccgttgtgta
gtgtctgcaacttggagcaagacagtggttaacggattggcagtgcgtatcgccgttgctgctgtttcca
gacgttcgcgactcctgccaatgatcgcgacagacttggcattggcttgagcgaaggcaacaccaatggc
tctgccaattccatggctgccgcccgtaatgacaacgttcttcccatgcgctgacagctcgggtcttgta
ggggagatcaaagggtatggttcgttgtgccacgttttggtaaaggagactaaattcgggagaggaagag
gtgccattacgaagacagaggagaagatatcgattagtcagaacggggttcaatgcgtttgatggtggat
tgaatatagaactagaactagtcaatgcttttattatatagataaactgtgtatctactcatactcacct
ttgtaagccttgcccatcatgtttcttccgcggaggcttggctggaatgagtctgttcaacaatcggttt
gctgcgactgatatccagccttggcgttactcagcagtcttccgcggaagattaaatgatcttttcggtc
aaacacaaccaaagctgtcaataaattgccgcaaatggcttgctataacgt

MW273215 Fusarium graminearum strain MFG60769 reductase-like gene, partial sequence
gctcctggtgctgccagcggaagaaacgcttgtatcgagttaaaagcacccacagtattgatcatgaggc
ttcgaagaagttcttcttcagggtatcccatcacaggaccgtacacgggaagtattccagcattggcagc
aaagatgtcaatcttgccagcttgatcaacaatgctgttcaaagctttggtgatcgactcccgttgtgta
gtgtctgcaacttggagcaagacagtggttaacggattggcagtgcgtatcgccgttgctgctgtttcca
gacgttcgcgactcctgccaatgatcgcgacagacttggcattggcttgagcgaaggcaacaccaatggc
tctgccaattccatggctgccgcccgtaatgacaacgttcttcccatgcgctgacagctcgggtcttgta
ggggagatcaaagggtatggttcgttgtgccacgttttggtaaaggagactaaattcgggagaggaagag
gtgccattacgaagacagaggagaagatatcgattagtcagaacggggttcaatgcgtttgaaggtggat
tgaatatagaactagaactagtcaatgcttttattatatagataaactgtgtatctactcatactcacct
ttgtaagccttgcccatcatgtttcttccgcggaggcttggctggaatgagtctgttcaacaatcggttt
gctgcgactgatatccagccttggcgttactcagcagtcttccgcggaagattaaatgatcttttcggtc
aaacacaaccaaagctgtcaataaattgccgcaaatggcttgctataacgt

MW273216 Fusarium culmorum strain MFG58836 reductase-like gene, partial sequence
gctcctggtgctgccagcggaagaaacgcttgtatcgaattaaaagcacccacagtattgatcatgaggc
ttcgaagaagttcttcttcagggtatcccatcacaggaccgtacacgggaagtattccagcattggcagc
aaagatgtcaatcttgccagcttgatcaacaatgctgttcaaagctttggtgatcgactcccgttgtgta
gtgtctgcaacttgaagcaagacagtggttaacggattgacagtgcgtatcgccgttgctgctgtttcca
gacgttcgcgactcctgccaatgatcgcgacagacttggcattggcttgagcgaaggcaacaccaatggc
tctgccaattccatggctgccgcccgtaatgacaacgttcttcccatgcgctgacagctcgggtcttgta
ggggagatgaaagggtatggttcgttgtgccacgttttggtaaaggagactaaattcgggagaggaagag
gtgtcattacgaagacagaggagaagatatcggttagtcagaacggggttcaatgcgtttgatggtggat
tgaatatagaactagaactagtcaatgcttttattatatagataaactgtgcatttactcatactcacct
ttgtaagccttgcccatcatgtttcttccgcggaggcttggctggaatgagtctgttcaacaatcggttt
gctgcgactgatatccagccttggcgttactcagcagtcttccgcggaagattaaatgatcttttcggtc
aaatacaaccaaagccgtcagtaaattgccgcaaagggcttgctataacgt

MW273217 Fusarium culmorum strain MFG59052 reductase-like gene, partial sequence
gctcctggtgctgccagcggaagaaacgcttgtatcgaattaaaagcacccacagtattgatcatgaggc
ttcgaagaagttcttcttcagggtatcccatcacaggaccgtacacgggaagtattccagccttggcagc
aaagatgtcaatcttgccagcttgatcaacaatgctgttcaaagctttggtgatcgactcccgttgtgta
gtgtctgcaacttgaagcaagacagtggctaacggattgacagtgcgtatcgccgttgctgctgtttcca
gacgttcgcgactcctgccaatgatcgcgacagacttggcattggcttgagcgaaggcaacaccaatggc
tctgccaattccatggctgccgcccgtaatgacaacgttcttcccatgcgctgacagctcgggtcttgta
ggggagatgaaagggtatggttcgttgtgccacgttttggtaaaggagactaaattcgggagaggaagag
gtgtcattacgaagacagaggagaagatatcggttagtcagaacggggttcaatgcgtttgatggtggat
tgaatatagaactagaactagtcaatgcttttattatatagataaactgtgcatttactcatactcacct
ttgtaagccttgcccatcatgtttcttccgcggaggcttggctggaatgagtctgttcaacaatcggttt
gctgcgactgatatccagccttggcgttactcagcagtcttccgcggaagattaaatgatcttttcggtc
aaatacaaccaaagccgtcagtaaattgccgcaaagggcttgctataacgt

MW273218 Fusarium vorosii strain MFG60604 reductase-like gene, partial sequence
gctcctggcgctgccagcggaagaaacgcttgtatcgagttaaaagcacccacagtattgatcatgaggc
ttcgaagaagttcttcttcagggtatcccatcacaggaccgtacacgggaagtattccagcattggcagc
aaagatgtcaatcttgccagcttgatcaacaatgctgttcaaagctttggtgatcgactcccgttgtgta
gtgtctgcaacttggagcaagacagtggttaacggatttgcagtgcgtatcgccgttgctgctgtttcca
gacgttcgcgactcctaccaatgatcgcgacagacttggcattggcttgagcgaaggcaacaccaatggc
tctgccaattccatggctgccgcccgtaatgacaacgttcttcccatgcgctgacagctcgggtcttgta
ggggagatcaaagggtatggttcgttgtgccacgttttggtaaaggagactaaattcgggagaggaagag
gtgccattacgaagacagaggagaagatatcgattagtcagaacggggttcaatgcgtttgatggtgaat
tgaatatagaactagaactagtcaatgcttttattatatagataaactgtgtatatactcatactcacct
ttgtaagccttgcccatcatgtttcttccgcggaggcttggctggaatgagtctgttcaacaatcggttt
gctgcgactgatatccagccttggcgttactcagcagtcttccgcggaagattaaatgatcttttcggtc
aaatacaaccaaagctgtcaataaattgccgcaaatggcttgctataacgt

MW273219 Fusarium graminearum strain MFG60706 reductase-like gene, partial sequence
gctcctggtgctgccagcggaagaaacgcttgtatcgagttaaaagcacccacagtattgatcatgaggc
ttcgaagaagttcttcctcagggtatcccatcacaggaccgtacacgggaagtattccagcattggcagc
aaagatgtcaatcttgccagcttgatcaacaatgctgttcaaagctttggtgatcgactcccgttgtgta
gtgtctgcaacttggagcaagacagtggttaacggattggcagtgcgtatcgccgttgctgctgtttcca
gacgttcgcgactcctgccaatgatcgcgacagacttggcattggcttgagcgaaggcaacaccaatggc
tctgccaattccatggctgccgcccgtaatgacaacgttcttcccatgcgctgacagctcgggtcttgta
ggggagatcaaagggtatggttcgttgtgccacgttttggtaaaggagactaaattcgggagaggaagag
gtgccattacgaagacagaggagaagatatcgattagtcagaacggggttcaatgcgtttgatggtggat
tgaatatagaactagaactagtcaatgcttttattatatagataaactgtgtatctactcatactcacct
ttgtaagccttgcccatcatgtttcttccgcggaggcttggctggaatgagtctgttcaacaatcggttt
gctgcgactgatatccagccttggcgttactcagcagtcttccgcggaagattaaatgatcttttcggtc
aaacacaaccaaagctgtcaataaattgccgcaaatggcttgctataacgt

MW273220 Fusarium graminearum strain MFG60770 reductase-like gene, partial sequence
gctcctggtgctgccagcggaagaaacgcttgtatcgagttaaaagcacccacagtattgatcatgaggc
tttcgagaagttcttcctcagggtatcccatcacaggaccgtacacgggaagtattccagcattggcagc
aaagatgtcaatcttgccagcttgatcaacaatgctgttcaaagctttggtgatcgactcccgttgtgta
gtgtctgcaacttggagcaagacagtggttaacggattggcagtgcgtatcgccgttgctgctgtttcca
gacgttcgcgactcctgccaatgatcgcgacagacttggcattggcttgagcgaaggcaacaccaatggc
tctgccaattccatggctgccgcccgtaatgacaacgttcttcccatgcgctgacagctcgggtcttgta
ggggagatcaaagggtatggttcgttgtgccacgttttggtaaaggagactaaattcgggagaggaagag
gtgccattacgaagacagaggagaagatatcgattagtcagaacggggttcaatgcgtttgatggtggat
tgaatatagaactagaactagtcaatgcttttattatatagataaactgtgtatctactcatactcacct
ttgtaagccttgcccatcatgtttcttccgcggaggcttggctggaatgagtctgttcaacaatcggttt
gctgcgactgatatccagccttggcgttactcagcagtcttccgcggaagattaaatgatcttttcggtc
aaacacaaccaaagctgtcaataaattgccgcaaatggcttgctataacgt

MW273221 Fusarium culmorum strain MFG60755 reductase-like gene, partial sequence
gctcctggtgctgccagcggaagaaacgcttgtatcgaattaaaagcacccacagtattgatcatgaggc
ttcgaagaagttcttcttcagggtatcccatcacaggaccgtacacgggaagtattccagcattggcagc
aaagatgtcaatcttgccagcttgatcaacaatgctgttcaaagctttggtgatcgactcccgttgtgta
gtgtctgcaacttgaagcaagacagtggttaacggattgacagtgcgtatcgccgttgctgctgtttcca
gacgttcgcgactcctgccaatgatcgcgacagacttggcattggcttgagcgaaggcaacaccaatggc
tctgccaattccatggctgccgcccgtaatgacaacgttcttcccatgcgctgacagctcgggtcttgta
ggggagatgaaagggtatggttcgttgtgccacgttttggtaaaggagactaaattcgggagaggaagag
gtgtcattacgaagacagaggagaagatatcggttagtcagaacggggttcaatgcgtttgatggtggat
tgaatatagaactagaactagtcaatgcttttattatatagataaactgtgcatttactcatactcacct
ttgtaagccttgcccatcatgtttcttccgcggaggcttggctggaatgagtctgttcaacaatcggttt
gctgcgactgatatccagccttggcgttactcagcagtcttccgcggaagattaaatgatcttttcggtc
aaatacaaccaaagccgtcagtaaattgccgcaaagggcttgctataacgt

MW273222 Fusarium graminearum strain MFG60771 reductase-like gene, partial sequence
gctcctggtgctgccagcggaagaaacgcttgtatcgagttaaaagcacccacagtattgatcatgaggc
ttcgaagaagttcttcctcagggtatcccatcacaggaccgtacacgggaagtattccagcattggcagc
aaagatgtcaatcttgccagcttgatcaacaatgctgttcaaagctttggtgatcgactcccgttgtgta
gtgtctgcaacttggagcaagacagtggttaacggattggcagtgcgtatcgccgttgctgctgtttcca
gacgttcgcgactcctgccaatgatcgcgacagacttggcattggcttgagcgaaggcaacaccaatggc
tctgccaattccatggctgccgcccgtaatgacaacgttcttcccatgcgctgacagctcgggtcttgta
ggggagatcaaagggtatggttcgttgtgccacgttttggtaaaggagactaaattcgggagaggaagag
gtgccattacgaagacagaggagaagatatcgattagtcagaacggggttcaatgcgtttgatggtggat
tgaatatagaactagaactagtcaatgcttttattatatagataaactgtgtatctactcatactcacct
ttgtaagccttgcccatcatgtttcttccgcggaggcttggctggaatgagtctgttcaacaatcggttt
gctgcgactgatatccagccttggcgttactcagcagtcttccgcggaagattaaatgatcttttcggtc
aaacacaaccaaagctgtcaataaattgccgcaaatggcttgctataacgt

MW273223 Fusarium graminearum strain MFG60772 reductase-like gene, partial sequence
gctcctggtgctgccagcggaagaaacgcttgtatcgagttaaaagcacccacagtattgatcatgaggc
ttcgaagaagttcttcctcagggtatcccatcacaggaccgtacacgggaagtattccagcattggcagc
aaagatgtcaatcttgccagcttgatcaacaatgctgttcaaagctttggtgatcgactcccgttgtgta
gtgtctgcaacttggagcaagacagtggttaacggattggcagtgcgtatcgccgttgctgctgtttcca
gacgttcgcgactcctgccaatgatcgcgacagacttggcattggcttgagcgaaggcaacaccaatggc
tctgccaattccatggctgccgcccgtaatgacaacgttcttcccatgcgctgacagctcgggtcttgta
ggggagatcaaagggtatggttcgttgtgccacgttttggtaaaggagactaaattcgggagaggaagag
gtgccattacgaagacagaggagaagatatcgattagtcagaacggggttcaatgcgtttgatggtggat
tgaatatagaactagaactagtcaatgcttttattatatagataaactgtgtatctactcatactcacct
ttgtaagccttgcccatcatgtttcttccgcggaggcttggctggaatgagtctgttcaacaatcggttt
gctgcgactgatatccagccttggcgttactcagcagtcttccgcggaagattaaatgatcttttcggtc
aaacacaaccaaagctgtcaataaattgccgcaaatggcttgctataacgt

MW273224 Fusarium graminearum strain MFG60773 reductase-like gene, partial sequence
gctcctggtgctgccagcggaagaaacgcttgtatcgagttaaaagcacccacagtattgatcatgaggc
ttcgaagaagttcttcttcagggtatcccatcacaggaccgtacacgggaagtattccagcattggcagc
aaagatgtcaatcttgccagcttgatcaacaatgctgttcaaagctttggtgatcgactcccgttgtgta
gtgtctgcaacttggagcaagacagtggttaacggattggcagtgcgtatcgccgttgctgctgtttcca
gacgttcgcgactcctgccaatgatcgcgacagacttggcattggcttgagcgaaggcaacaccaatggc
tctgccaattccatggctgccgcccgtaatgacaacgttcttcccatgcgctgacagctcgggtcttgta
ggggagatcaaagggtatggttcgttgtgccacgttttggtaaaggagactaaattcgggagaggaagag
gtgccattacgaagacagaggagaagatatcgattagtcagaacggggttcaatgcgtttgatggtggat
tgaatatagaactagaactagtcaatgcttttattatatagataaactgtgtatctactcatactcacct
ttgtaagccttgcccatcatgtttcttccgcggaggcttggctggaatgagtctgttcaacaatcggttt
gctgcgactgatatccagccttggcgttactcagcagtcttccgcggaagattaaatgatcttttcggtc
aaacacaaccaaagctgtcaataaattgccgcaaatggcttgctataacgt

MW273225 Fusarium graminearum strain MFG60765 ammonia ligase 3-like gene, partial sequence
aagggcgccacctcggaagagttttctgccaccgctgagcaccgcgttgtcatcttcatgcctgagggtt
ccaaggagtaagtcaattacgaccggcgtgggagatgcgtgctaacaaatgacaggcaaatgggtggtac
catgcgacttggtagccgtacgtctcacttcaagcccggcaccgagtggagcaagctccgaggcttgtac
ggaggagttgatgtggtggaggagcgtcaccgacatcgctatgaggtcaaccccgactacatcgaggatc
tcgagaaggctggcctctctttgacctctatggatgaccaaggtgtccgagttgagactattgagctgaa
ggaccatcccttcttcgttgggtaagtattcatctgtcgtacgtgcatgccgattactgactgtttatta
gtcttcaggctcaccctgagtacaagtccaagactttggcgcccgccccttcgcgtgagtatctcagccc
aaactgccggtctcaaactaatatgtgtatagtgctcggtctcgtcgccgccagctccggatgtctc

MW273226 Fusarium graminearum strain MFG60774 ammonia ligase 3-like gene, partial sequence
aagggcgccacctcggaagagttttctgccaccgctgagcaccgcgttgtcatcttcatgcctgagggtt
ccaaggagtaagtcaattacgaccggcgtgggagatgcgtgctaacaaatgacaggcaaatgggtggtac
catgcgacttggtagccgtacgtctcacttcaagcccggcaccgagtggagcaagctccgaggcttgtac
ggaggagttgatgtggtggaggagcgtcaccgacatcgctatgaggtcaaccccgactacatcgaggatc
tcgagaaggctggcctctctttgacctctatggatgaccaaggtgtccgagttgagactattgagctgaa
ggaccatcccttcttcgttgggtaagtattcatctgtcgtacgtgcatgccgattactgactgtttatta
gtcttcaggctcaccctgagtacaagtccaagactttggcgcccgccccttcgcgtgagtatctcagccc
aaactgccggtctcaaactaatatgtgtatagtgctcggtctcgtcgccgccagctccggatgtctc

MW273227 Fusarium graminearum strain MFG60775 ammonia ligase 3-like gene, partial sequence
aagggcgccacctcggaagagttttctgccaccgctgagcaccgcgttgtcatcttcatgcctgagggtt
ccaaggagtaagtcaattacgaccggcgtgggagatgcgtgctaacaaatgacaggcaaatgggtggtac
catgcgacttggtagccgtacgtctcacttcaagcccggcaccgagtggagcaagctccgaggcttgtac
ggaggagttgatgtggtggaggagcgtcaccgacatcgctatgaggtcaaccccgactacatcgaggatc
tcgagaaggctggcctctctttgacctctatggatgaccaaggtgtccgagttgagactattgagctgaa
ggaccatcccttcttcgttgggtaagtattcatctgtcgtacgtgcatgccgattactgactgtttatta
gtcttcaggctcaccctgagtacaagtccaagactttggcgcccgccccttcgcgtgagtatctcagccc
aaactgccggtctcaaactaatatgtgtatagtgctcggtctcgtcgccgccagctccggatgtctc

MW273228 Fusarium graminearum strain MFG60776 ammonia ligase 3-like gene, partial sequence
aagggcgccacctcggaagagttttctgccaccgctgagcaccgcgttgtcatcttcatgcctgagggtt
ccaaggagtaagtcaattacgaccggcgtgggagatgcgtgctaacaaatgacaggcaaatgggtggtac
catgcgacttggtagccgtacgtctcacttcaagcccggcaccgagtggagcaagctccgaggcttgtac
ggaggagttgatgtggtggaggagcgtcaccgacatcgctatgaggtcaaccccgactacatcgaggatc
tcgagaaggctggcctctctttgacctctatggatgaccaaggtgtccgagttgagactattgagctgaa
ggaccatcccttcttcgttgggtaagtattcatctgtcgtacgtgcatgccgattactgactgtttatta
gtcttcaggctcaccctgagtacaagtccaagactttggcgcccgccccttcgcgtgagtatctcagccc
aaactgccggtctcaaactaatatgtgtatagtgctcggtctcgtcgccgccagctccggatgtctc

MW273229 Fusarium graminearum strain MFG60777 ammonia ligase 3-like gene, partial sequence
aagggcgccacctcggaagagttttctgccaccgctgagcaccgcgttgtcatcttcatgcctgagggtt
ccaaggagtaagtcaattacgaccggcgtgggagatgcgtgctaacaaatgacaggcaaatgggtggtac
catgcgacttggtagccgtacgtctcacttcaagcccggcaccgagtggagcaagctccgaggcttgtac
ggaggagttgatgtggtggaggagcgtcaccgacatcgctatgaggtcaaccccgactacatcgaggatc
tcgagaaggctggcctctctttgacctctatggatgaccaaggtgtccgagttgagactattgagctgaa
ggaccatcccttcttcgttgggtaagtattcatctgtcgtacgtgcatgccgattactgactgtttatta
gtcttcaggctcaccctgagtacaagtccaagactttggcgcccgccccttcgcgtgagtatctcagccc
aaactgccggtctcaaactaatatgtgtatagtgctcggtctcgtcgccgccagctccggatgtctc

MW273230 Fusarium graminearum strain MFG60778 ammonia ligase 3-like gene, partial sequence
aagggcgccacctcggaagagttttctgccaccgctgagcaccgcgttgtcatcttcatgcctgagggtt
ccaaggagtaagtcaattacgaccggcgtgggagatgcgtgctaacaaatgacaggcaaatgggtggtac
catgcgacttggtagccgtacgtctcacttcaagcccggcaccgagtggagcaagctccgaggcttgtac
ggaggagttgatgtggtggaggagcgtcaccgacatcgctatgaggtcaaccccgactacatcgaggatc
tcgagaaggctggcctctctttgacctctatggatgaccaaggtgtccgagttgagactattgagctgaa
ggaccatcccttcttcgttgggtaagtattcatctgtcgtacgtgcatgccgattactgactgtttatta
gtcttcaggctcaccctgagtacaagtccaagactttggcgcccgccccttcgcgtgagtatctcagccc
aaactgccggtctcaaactaatatgtgtatagtgctcggtctcgtcgccgccagctccggatgtctc

MW273231 Fusarium graminearum strain MFG60779 ammonia ligase 3-like gene, partial sequence
aagggcgccacctcggaagagttttctgccaccgctgagcaccgcgttgtcatcttcatgcctgagggtt
ccaaggagtaagtcaattacgaccggcgtgggagatgcgtgctaacaaatgacaggcaaatgggtggtac
catgcgacttggtagccgtacgtctcacttcaagcccggcaccgagtggagcaagctccgaggcttgtac
ggaggagttgatgtggtggaggagcgtcaccgacatcgctatgaggtcaaccccgactacatcgaggatc
tcgagaaggctggcctctctttgacctctatggatgaccaaggtgtccgagttgagactattgagctgaa
ggaccatcccttcttcgttgggtaagtattcatctgtcgtacgtgcatgccgattactgactgtttatta
gtcttcaggctcaccctgagtacaagtccaagactttggcgcccgccccttcgcgtgagtatctcagccc
aaactgccggtctcaaactaatatgtgtatagtgctcggtctcgtcgccgccagctccggatgtctc

MW273232 Fusarium graminearum strain MFG60780 ammonia ligase 3-like gene, partial sequence
aagggcgccacctcggaagagttttctgccaccgctgagcaccgcgttgtcatcttcatgcctgagggtt
ccaaggagtaagtcaattacgaccggcgtgggagatgcgtgctaacaaatgacaggcaaatgggtggtac
catgcgacttggtagccgtacgtctcacttcaagcccggcaccgagtggagcaagctccgaggcttgtac
ggaggagttgatgtggtggaggagcgtcaccgacatcgctatgaggtcaaccccgactacatcgaggatc
tcgagaaggctggcctctctttgacctctatggatgaccaaggtgtccgagttgagactattgagctgaa
ggaccatcccttcttcgttgggtaagtattcatctgtcgtacgtgcatgccgattactgactgtttatta
gtcttcaggctcaccctgagtacaagtccaagactttggcgcccgccccttcgcgtgagtatctcagccc
aaactgccggtctcaaactaatatgtgtatagtgctcggtctcgtcgccgccagctccggatgtctc

MW273233 Fusarium graminearum strain MFG60781 ammonia ligase 3-like gene, partial sequence
aagggcgccacctcggaagagttttctgccaccgctgagcaccgcgttgtcatcttcatgcctgagggtt
ccaaggagtaagtcaattacgaccggcgtgggagatgcgtgctaacaaatgacaggcaaatgggtggtac
catgcgacttggtagccgtacgtctcacttcaagcccggcaccgagtggagcaagctccgaggcttgtac
ggaggagttgatgtggtggaggagcgtcaccgacatcgctatgaggtcaaccccgactacatcgaggatc
tcgagaaggctggcctctctttgacctctatggatgaccaaggtgtccgagttgagactattgagctgaa
ggaccatcccttcttcgttgggtaagtattcatctgtcgtacgtgcatgccgattactgactgtttatta
gtcttcaggctcaccctgagtacaagtccaagactttggcgcccgccccttcgcgtgagtatctcagccc
aaactgccggtctcaaactaatatgtgtatagtgctcggtctcgtcgccgccagctccggatgtctc

MW273234 Fusarium graminearum strain MFG60782 ammonia ligase 3-like gene, partial sequence
aagggcgccacctcggaagagttttctgccaccgctgagcaccgcgttgtcatcttcatgcctgagggtt
ccaaggagtaagtcaattacgaccggcgtgggagatgcgtgctaacaaatgacaggcaaatgggtggtac
catgcgacttggtagccgtacgtctcacttcaagcccggcaccgagtggagcaagctccgaggcttgtac
ggaggagttgatgtggtggaggagcgtcaccgacatcgctatgaggtcaaccccgactacatcgaggatc
tcgagaaggctggcctctctttgacctctatggatgaccaaggtgtccgagttgagactattgagctgaa
ggaccatcccttcttcgttgggtaagtattcatctgtcgtacgtgcatgccgattactgactgtttatta
gtcttcaggctcaccctgagtacaagtccaagactttggcgcccgccccttcgcgtgagtatctcagccc
aaactgccggtctcaaactaatatgtgtatagtgctcggtctcgtcgccgccagctccggatgtctc

MW273235 Fusarium graminearum strain MFG60783 ammonia ligase 3-like gene, partial sequence
aagggcgccacctcggaagagttttctgccaccgctgagcaccgcgttgtcatcttcatgcctgagggtt
ccaaggagtaagtcaattacgaccggcgtgggagatgcgtgctaacaaatgacaggcaaatgggtggtac
catgcgacttggtagccgtacgtctcacttcaagcccggcaccgagtggagcaagctccgaggcttgtac
ggaggagttgatgtggtggaggagcgtcaccgacatcgctatgaggtcaaccccgactacatcgaggatc
tcgagaaggctggcctctctttgacctctatggatgaccaaggtgtccgagttgagactattgagctgaa
ggaccatcccttcttcgttgggtaagtattcatctgtcgtacgtgcatgccgattactgactgtttatta
gtcttcaggctcaccctgagtacaagtccaagactttggcgcccgccccttcgcgtgagtatctcagccc
aaactgccggtctcaaactaatatgtgtatagtgctcggtctcgtcgccgccagctccggatgtctc

MW273236 Fusarium graminearum strain MFG60766 ammonia ligase 3-like gene, partial sequence
aagggcgccacctcggaagagttttctgccaccgctgagcaccgcgttgtcatcttcatgcctgagggtt
ccaaggagtaagtcaattacgaccggcgtgggagatgcgtgctaacaaatgacaggcaaatgggtggtac
catgcgacttggtagccgtacgtctcacttcaagcccggcaccgagtggagcaagctccgaggcttgtac
ggaggagttgatgtggtggaggagcgtcaccgacatcgctatgaggtcaaccccgactacatcgaggatc
tcgagaaggctggcctctctttgacctctatggatgaccaaggtgtccgagttgagactattgagctgaa
ggaccatcccttcttcgttgggaaagtattcatctgtcgtacgtgcatgccgattactgactgtttatta
gtcttcaggctcaccctgagtacaagtccaagactttggcgcccgccccttcgcgtgagtatctcagccc
aaactgccggtctcaaactaatatgtgtatagtgctcggtctcgtccccgccagctccggatgtctc

MW273237 Fusarium graminearum strain MFG60784 ammonia ligase 3-like gene, partial sequence
aagggcgccacctcggaagagttttctgccaccgctgagcaccgcgttgtcatcttcatgcctgagggtt
ccaaggagtaagtcaattacgaccggcgtgggagatgcgtgctaacaaatgacaggcaaatgggtggtac
catgcgacttggtagccgtacgtctcacttcaagcccggcaccgagtggagcaagctccgaggcttgtac
ggaggagttgatgtggtggaggagcgtcaccgacatcgctatgaggtcaaccccgactacatcgaggatc
tcgagaaggctggcctctctttgacctctatggatgaccaaggtgtccgagttgagactattgagctgaa
ggaccatcccttcttcgttgggtaagtattcatctgtcgtacgtgcatgccgattactgactgtttatta
gtcttcaggctcaccctgagtacaagtccaagactttggcgcccgccccttcgcgtgagtatctcagccc
aaactgccggtctcaaactaatatgtgtatagtgctcggtctcgtcgccgccagctccggatgtctc

MW273238 Fusarium graminearum strain MFG60785 ammonia ligase 3-like gene, partial sequence
aagggcgccacctcggaagagttttctgccaccgctgagcaccgcgttgtcatcttcatgcctgagggtt
ccaaggagtaagtcaattacgaccggcgtgggagatgcgtgctaacaaatgacaggcaaatgggtggtac
catgcgacttggtagccgtacgtctcacttcaagcccggcaccgagtggagcaagctccgaggcttgtac
ggaggagttgatgtggtggaggagcgtcaccgacatcgctatgaggtcaaccccgactacatcgaggatc
tcgagaaggctggcctctctttgacctctatggatgaccaaggtgtccgagttgagactattgagctgaa
ggaccatcccttcttcgttgggtaagtattcatctgtcgtacgtgcatgccgattactgactgtttatta
gtcttcaggctcaccctgagtacaagtccaagactttggcgcccgccccttcgcgtgagtatctcagccc
aaactgccggtctcaaactaatatgtgtatagtgctcggtctcgtcgccgccagctccggatgtctc

MW273239 Fusarium graminearum strain MFG60786 ammonia ligase 3-like gene, partial sequence
aagggcgccacctcggaagagttttctgccaccgctgagcaccgcgttgtcatcttcatgcctgagggtt
ccaaggagtaagtcaattacgaccggcgtgggagatgcgtgctaacaaatgacaggcaaatgggtggtac
catgcgacttggtagccgtacgtctcacttcaagcccggcaccgagtggagcaagctccgaggcttgtac
ggaggagttgatgtggtggaggagcgtcaccgacatcgctatgaggtcaaccccgactacatcgaggatc
tcgagaaggctggcctctctttgacctctatggatgaccaaggtgtccgagttgagactattgagctgaa
ggaccatcccttcttcgttgggtaagtattcatctgtcgtacgtgcatgccgattactgactgtttatta
gtcttcaggctcaccctgagtacaagtccaagactttggcgcccgccccttcgcgtgagtatctcagccc
aaactgccggtctcaaactaatatgtgtatagtgctcggtctcgtcgccgccagctccggatgtctc

MW273240 Fusarium graminearum strain MFG60787 ammonia ligase 3-like gene, partial sequence
aagggcgccacctcggaagagttttctgccaccgctgagcaccgcgttgtcatcttcatgcctgagggtt
ccaaggagtaagtcaattacgaccggcgtgggagatgcgtgctaacaaatgacaggcaaatgggtggtac
catgcgacttggtagccgtacgtctcacttcaagcccggcaccgagtggagcaagctccgaggcttgtac
ggaggagttgatgtggtggaggagcgtcaccgacatcgctatgaggtcaaccccgactacatcgaggatc
tcgagaaggctggcctctctttgacctctatggatgaccaaggtgtccgagttgagactattgagctgaa
ggaccatcccttcttcgttgggtaagtattcatctgtcgtacgtgcatgccgattactgactgtttatta
gtcttcaggctcaccctgagtacaagtccaagactttggcgcccgccccttcgcgtgagtatctcagccc
aaactgccggtctcaaactaatatgtgtatagtgctcggtctcgtcgccgccagctccggatgtctc

MW273241 Fusarium graminearum strain MFG60788 ammonia ligase 3-like gene, partial sequence
aagggcgccacctcggaagagttttctgccaccgctgagcaccgcgttgtcatcttcatgcctgagggtt
ccaaggagtaagtcaattacgaccggcgtgggagatgcgtgctaacaaatgacaggcaaatgggtggtac
catgcgacttggtagccgtacgtctcacttcaagcccggcaccgagtggagcaagctccgaggcttgtac
ggaggagttgatgtggtggaggagcgtcaccgacatcgctatgaggtcaaccccgactacatcgaggatc
tcgagaaggctggcctctctttgacctctatggatgaccaaggtgtccgagttgagactattgagctgaa
ggaccatcccttcttcgttgggtaagtattcatctgtcgtacgtgcatgccgattactgactgtttatta
gtcttcaggctcaccctgagtacaagtccaagactttggcgcccgccccttcgcgtgagtatctcagccc
aaactgccggtctcaaactaatatgtgtatagtgctcggtctcgtcgccgccagctccggatgtctc

MW273242 Fusarium graminearum strain MFG60789 ammonia ligase 3-like gene, partial sequence
aagggcgccacctcggaagagttttctgccaccgctgagcaccgcgttgtcatcttcatgcctgagggtt
ccaaggagtaagtcaattacgaccggcgtgggagatgcgtgctaacaaatgacaggcaaatgggtggtac
catgcgacttggtagccgtacgtctcacttcaagcccggcaccgagtggagcaagctccgaggcttgtac
ggaggagttgatgtggtggaggagcgtcaccgacatcgctatgaggtcaaccccgactacatcgaggatc
tcgagaaggctggcctctctttgacctctatggatgaccaaggtgtccgagttgagactattgagctgaa
ggaccatcccttcttcgttgggtaagtattcatctgtcgtacgtgcatgccgattactgactgtttatta
gtcttcaggctcaccctgagtacaagtccaagactttggcgcccgccccttcgcgtgagtatctcagccc
aaactgccggtctcaaactaatatgtgtatagtgctcggtctcgtcgccgccagctccggatgtctc

MW273243 Fusarium graminearum strain MFG60603 ammonia ligase 3-like gene, partial sequence
aagggcgccacctcggaagagttttctgccaccgctgagcaccgcgttgtcatcttcatgcctgagggtt
ccaaggagtaagtcaattacgaccggcgtgggagatgcgtgctaacaaatgacaggcaaatgggtggtac
catgcgacttggtagccgtacgtctcacttcaagcccggcaccgagtggagcaagctccgaggcttgtac
ggaggagttgatgtggtggaggagcgtcaccgacatcgctatgaggtcaaccccgactacatcgaggatc
tcgagaaggctggcctctctttgacctctatggatgaccaaggtgtccgagttgagactattgagctgaa
ggaccatcccttcttcgttgggtaagtattcatctgtcgtacgtgcatgccgattactgactgtttatta
gtcttcaggctcaccctgagtacaagtccaagactttggcgcccgccccttcgcgtgagtatctcagccc
aaactgccggtctcaaactaatatgtgtatagtgctcggtctcgtcgccgccagctccggatgtctc

MW273244 Fusarium graminearum strain MFG60767 ammonia ligase 3-like gene, partial sequence
aagggcgccacctcggaagagttttctgccaccgctgagcaccgcgttgtcatcttcatgcctgagggtt
ccaaggagtaagtcaattacgaccggcgtgggagatgcgtgctaacaaatgacaggcaaatgggtggtac
catgcgacttggtagccgtacgtctcacttcaagcccggcaccgagtggagcaagctccgaggcttgtac
ggaggagttgatgtggtggaggagcgtcaccgacatcgctatgaggtcaaccccgactacatcgaggatc
tcgagaaggctggcctctctttgacctctatggatgaccaaggtgtccgagttgagactattgagctgaa
ggaccatcccttcttcgttgggtaagtattcatctgtcgtacgtgcatgccgattactgactgtttatta
gtcttcaggctcaccctgagtacaagtccaagactttggcgcccgccccttcgcgtgagtatctcagccc
aaactgccggtctcaaactaatatgtgtatagtgctcggtctcgtcgccgccagctccggatgtctc

MW273245 Fusarium graminearum strain MFG60768 ammonia ligase 3-like gene, partial sequence
aagggcgccacctcggaagagttttctgccaccgctgagcaccgcgttgtcatcttcatgcctgagggtt
ccaaggagtaagtcaattacgaccggcgtgggagatgcgtgctaacaaatgacaggcaaatgggtggtac
catgcgacttggtagccgtacgtctcacttcaagcccggcaccgagtggagcaagctccgaggcttgtac
ggaggagttgatgtggtggaggagcgtcaccgacatcgctatgaggtcaaccccgactacatcgaggatc
tcgagaaggctggcctctctttgacctctatggatgaccaaggtgtccgagttgagactattgagctgaa
ggaccatcccttcttcgttgggtaagtattcatctgtcgtacgtgcatgccgattactgactgtttatta
gtcttcaggctcaccctgagtacaagtccaagactttggcgcccgccccttcgcgtgagtatctcagccc
aaactgccggtctcaaactaatatgtgtatagtgctcggtctcgtcgccgccagctccggatgtctc

MW273246 Fusarium graminearum strain MFG60612 ammonia ligase 3-like gene, partial sequence
aagggcgccacctcggaagagttttctgccaccgctgagcaccgcgttgtcatcttcatgcctgagggtt
ccaaggagtaagtcaattacgaccggcgtgggagatgcgtgctaacaaatgacaggcaaatgggtggtac
catgcgacttggtagccgtacgtctcacttcaagcccggcaccgagtggagcaagctccgaggcttgtac
ggaggagttgatgtggtggaggagcgtcaccgacatcgctatgaggtcaaccccgactacatcgaggatc
tcgagaaggctggcctctctttgacctctatggatgaccaaggtgtccgagttgagactattgagctgaa
ggaccatcccttcttcgttgggtaagtattcatctgtcgtacgtgcatgccgattactgactgtttatta
gtcttcaggctcaccctgagtacaagtccaagactttggcgcccgccccttcgcgtgagtatctcagccc
aaactgccggtctcaaactaatatgtgtatagtgctcggtctcgtcgccgccagctccggatgtctc

MW273247 Fusarium graminearum strain MFG60610 ammonia ligase 3-like gene, partial sequence
aagggcgccacctcggaagagttttctgccaccgctgagcaccgcgttgtcatcttcatgcctgagggtt
ccaaggagtaagtcaattacgaccggcgtgggagatgcgtgctaacaaatgacaggcaaatgggtggtac
catgcgacttggtagccgtacgtctcacttcaagcccggcaccgagtggagcaagctccgaggcttgtac
ggaggagttgatgtggtggaggagcgtcaccgacatcgctatgaggtcaaccccgactacatcgaggatc
tcgagaaggctggcctctctttgacctctatggatgaccaaggtgtccgagttgagactattgagctgaa
ggaccatcccttcttcgttgggtaagtattcatctgtcgtacgtgcatgccgattactgactgtttatta
gtcttcaggctcaccctgagtacaagtccaagactttggcgcccgccccttcgcgtgagtatctcagccc
aaactgccggtctcaaactaatatgtgtatagtgctcggtctcgtcgccgccagctccggatgtctc

MW273248 Fusarium graminearum strain MFG60611 ammonia ligase 3-like gene, partial sequence
aagggcgccacctcggaagagttttctgccaccgctgagcaccgcgttgtcatcttcatgcctgagggtt
ccaaggagtaagtcaattacgaccggcgtgggagatgcgtgctaacaaatgacaggcaaatgggtggtac
catgcgacttggtagccgtacgtctcacttcaagcccggcaccgagtggagcaagctccgaggcttgtac
ggaggagttgatgtggtggaggagcgtcaccgacatcgctatgaggtcaaccccgactacatcgaggatc
tcgagaaggctggcctctctttgacctctatggatgaccaaggtgtccgagttgagactattgagctgaa
ggaccatcccttcttcgttgggtaagtattcatctgtcgtacgtgcatgccgattactgactgtttatta
gtcttcaggctcaccctgagtacaagtccaagactttggcgcccgccccttcgcgtgagtatctcagccc
aaactgccggtctcaaactaatatgtgtatagtgctcggtctcgtcgccgccagctccggatgtctc

MW273249 Fusarium graminearum strain MFG60769 ammonia ligase 3-like gene, partial sequence
aagggcgccacctcggaagagttttctgccaccgctgagcaccgcgttgtcatcttcatgcctgagggtt
ccaaggagtaagtcaattacgaccggcgtgggagatgcgtgctaacaaatgacaggcaaatgggtggtac
catgcgacttggtagccgtacgtctcacttcaagcccggcaccgagtggagcaagctccgaggcttgtac
ggaggagttgatgtggtggaggagcgtcaccgacatcgctatgaggtcaaccccgactacatcgaggatc
tcgagaaggctggcctctctttgacctctatggatgaccaaggtgtccgagttgagactattgagctgaa
ggaccatcccttcttcgttgggtaagtattcatctgtcgtacgtgcatgccgattactgactgtttatta
gtcttcaggctcaccctgagtacaagtccaagactttggcgcccgccccttcgcgtgagtatctcagccc
aaactgccggtctcaaactaatatgtgtatagtgctcggtctcgtcgccgccagctccggatgtctc

MW273250 Fusarium culmorum strain MFG58836 ammonia ligase 3-like gene, partial sequence
aagggcgccacctcggaagagttctctgctaccgctgagcaccgcgttgtcatcttcatgcctgagggtt
ccaaggagtaagtcaattacgaccggtgtgagagatgcgtgctaacaaatgacaggcaaatgggcggtac
catgcgacttggtagccgtacgtctcacttcaagcccggcaccgagtggagcaagctccgaggcttgtac
ggaggtgttgatgttgtggaggagcgtcaccgacatcgctatgaggtcaaccccgactacatcgaggatc
tcgagaaggctggcctctctttgacctctatggatgaccaaggtgtccgagttgagactattgagctgaa
ggaccatcccttcttcgttgggtaagtattcatctgtcgtacgtgcatgccgattgctgactgtttatta
gtcttcaggctcaccctgagtacaagtccaagactttggcgcccgccccttcgcgtgagtatctcagccc
aaactgccggtctcaaactaatatgtgtatagtgctcggtctcgttgccgccagctcaggatgtctc

MW273251 Fusarium culmorum strain MFG59052 ammonia ligase 3-like gene, partial sequence
aagggcgccacctcggaagagttctctgctaccgctgagcaccgcgttgtcatcttcatgcctgagggtt
ccaaggagtaagtcaattacgaccggtgtgagagatgcgtgctaacaaatgacaggcaaatgggcggtac
catgcgacttggtagccgtacgtctcacttcaagcccggcaccgagtggagcaagctccgaggcttgtac
ggaggtgttgatgttgtggaggagcgtcaccgacatcgctatgaggtcaaccccgactacatcgaggatc
tcgagaaggctggcctctctttgacctctatggatgaccaaggtgtccgagttgagactattgagctgaa
ggaccatcccttcttcgttgggtaagtattcatctgtcgtacgtgcatgccgattgctgactgtttatta
gtcttcaggctcaccctgagtacaagtccaagactttggcgcccgccccttcgcgtgagtatctcagccc
aaactgccggtctcaaactaatatgtgtatagtgctcggtctcgttgccgccagctcaggatgtctc

MW273252 Fusarium vorosii strain MFG60604 ammonia ligase 3-like gene, partial sequence
aagggcgccacctcggaagagttttctgccaccgctgagcaccgcgttgtcatcttcatgcctgagggtt
ccaaggagtaagtcaattacgaccggcgtgggagatgcgtgctaacaaatgacaggcaaatgggtggtac
catgcgacttggtagccgtacgtctcacttcaagcccggcaccgagtggagcaagctccgaggcttgtac
ggaggagttgatgtggtggaggagcgtcaccgacatcgctatgaggtcaaccccgactacatcgaggatc
tcgagaaggctggcctctctttgacctctatggatgaccaaggtgtccgagttgagactattgagctgaa
ggaccatcccttcttcgttgggtaagtattcatctgtcgtacgtgcatgccgattactgactgtttatta
gtcttcaggctcaccctgagtacaagtccaagactttggcgcccgccccttcgcgtgagtatctcagccc
aaactgccggtctcaaactaatatgtgtatagtgctcggtctcgtcgccgccagctccggatgtctc

MW273253 Fusarium graminearum strain MFG60706 ammonia ligase 3-like gene, partial sequence
aagggcgccacctcggaagagttttctgccaccgctgagcaccgcgttgtcatcttcatgcctgagggtt
ccaaggagtaagtcaattacgaccggcgtgggagatgcgtgctaacaaatgacaggcaaatgggtggtac
catgcgacttggtagccgtacgtctcacttcaagcccggcaccgagtggagcaagctccgaggcttgtac
ggaggagttgatgtggtggaggagcgtcaccgacatcgctatgaggtcaaccccgactacatcgaggatc
tcgagaaggctggcctctctttgacctctatggatgaccaaggtgtccgagttgagactattgagctgaa
ggaccatcccttcttcgttgggtaagtattcatctgtcgtacgtgcatgccgattactgactgtttatta
gtcttcaggctcaccctgagtacaagtccaagactttggcgcccgccccttcgcgtgagtatctcagccc
aaactgccggtctcaaactaatatgtgtatagtgctcggtctcgtcgccgccagctccggatgtctc

MW273254 Fusarium graminearum strain MFG60770 ammonia ligase 3-like gene, partial sequence
aagggcgccacctcggaagagttttctgccaccgctgagcaccgcgttgtcatcttcatgcctgagggtt
ccaaggagtaagtcaattacgaccggcgtgggagatgcgtgctaacaaatgacaggcaaatgggtggtac
catgcgacttggtagccgtacgtctcacttcaagcccggcaccgagtggagcaagctccgaggcttgtac
ggaggagttgatgtggtggaggagcgtcaccgacatcgctatgaggtcaaccccgactacatcgaggatc
tcgagaaggctggcctctctttgacctctatggatgaccaaggtgtccgagttgagactattgagctgaa
ggaccatcccttcttcgttgggtaagtattcatctgtcgtacgtgcatgccgattactgactgtttatta
gtcttcaggctcaccctgagtacaagtccaagactttggcgcccgccccttcgcgtgagtatctcagccc
aaactgccggtctcaaactaatatgtgtatagtgctcggtctcgtcgccgccagctccggatgtctc

MW273255 Fusarium culmorum strain MFG60755 ammonia ligase 3-like gene, partial sequence
aagggcgccacctcggaagagttctctgctaccgctgagcaccgcgttgtcatcttcatgcctgagggtt
ccaaggagtaagtcaattacgaccggtgtgagagatgcgtgctaacaaatgacaggcaaatgggcggtac
catgcgacttggtagccgtacgtctcacttcaagcccggcaccgagtggagcaagctccgaggcttgtac
ggaggtgttgatgttgtggaggagcgtcaccgacatcgctatgaggtcaaccccgactacatcgaggatc
tcgagaaggctggcctctctttgacctctatggatgaccaaggtgtccgagttgagactattgagctgaa
ggaccatcccttcttcgttgggtaagtattcatctgtcgtacgtgcatgccgattgctgactgtttatta
gtcttcaggctcaccctgagtacaagtccaagactttggcgcccgccccttcgcgtgagtatctcagtcc
aaactgccggtctcaaactaatatgtgtatagtgctcggtctcgttgccgccagctcaggatgtctc

MW273256 Fusarium graminearum strain MFG60771 ammonia ligase 3-like gene, partial sequence
aagggcgccacctcggaagagttttctgccaccgctgagcaccgcgttgtcatcttcatgcctgagggtt
ccaaggagtaagtcaattacgaccggcgtgggagatgcgtgctaacaaatgacaggcaaatgggtggtac
catgcgacttggtagccgtacgtctcacttcaagcccggcaccgagtggagcaagctccgaggcttgtac
ggaggagttgatgtggtggaggagcgtcaccgacatcgctatgaggtcaaccccgactacatcgaggatc
tcgagaaggctggcctctctttgacctctatggatgaccaaggtgtccgagttgagactattgagctgaa
ggaccatcccttcttcgttgggtaagtattcatctgtcgtacgtgcatgccgattactgactgtttatta
gtcttcaggctcaccctgagtacaagtccaagactttggcgcccgccccttcgcgtgagtatctcagccc
aaactgccggtctcaaactaatatgtgtatagtgctcggtctcgtcgccgccagctccggatgtctc

MW273257 Fusarium graminearum strain MFG60772 ammonia ligase 3-like gene, partial sequence
aagggcgccacctcggaagagttttctgccaccgctgagcaccgcgttgtcatcttcatgcctgagggtt
ccaaggagtaagtcaattacgaccggcgtgggagatgcgtgctaacaaatgacaggcaaatgggtggtac
catgcgacttggtagccgtacgtctcacttcaagcccggcaccgagtggagcaagctccgaggcttgtac
ggaggagttgatgtggtggaggagcgtcaccgacatcgctatgaggtcaaccccgactacatcgaggatc
tcgagaaggctggcctctctttgacctctatggatgaccaaggtgtccgagttgagactattgagctgaa
ggaccatcccttcttcgttgggtaagtattcatctgtcgtacgtgcatgccgattactgactgtttatta
gtcttcaggctcaccctgagtacaagtccaagactttggcgcccgccccttcgcgtgagtatctcagccc
aaactgccggtctcaaactaatatgtgtatagtgctcggtctcgtcgccgccagctccggatgtctc

MW273258 Fusarium graminearum strain MFG60773 ammonia ligase 3-like gene, partial sequence
aagggcgccacctcggaagagttttctgccaccgctgagcaccgcgttgtcatcttcatgcctgagggtt
ccaaggagtaagtcaattacgaccggcgtgggagatgcgtgctaacaaatgacaggcaaatgggtggtac
catgcgacttggtagccgtacgtctcacttcaagcccggcaccgagtggagcaagctccgaggcttgtac
ggaggagttgatgtggtggaggagcgtcaccgacatcgctatgaggtcaaccccgactacatcgaggatc
tcgagaaggctggcctctctttgacctctatggatgaccaaggtgtccgagttgagactattgagctgaa
ggaccatcccttcttcgttgggtaagtattcatctgtcgtacgtgcatgccgattactgactgtttatta
gtcttcaggctcaccctgagtacaagtccaagactttggcgcccgccccttcgcgtgagtatctcagccc
aaactgccggtctcaaactaatatgtgtatagtgctcggtctcgtcgccgccagctccggatgtctc

MW273259 Fusarium graminearum strain MFG60765  trichothecene 3-O-acetyltransferase (TRI101) gene, complete cds
ttatcgtcccttttgaggacgttcctcgtgttgtagtgaaagacctccgcgatgatccttcagcacccac
gatcgagggtatgagaaaggcgggataccctatggcgatgtttgacgagaacatcatcgcgccaaggaag
acgttacctattggacctggtactggtcccgacgacccaaagcctgtaattctattgcagctcaacttca
tcaagggcggactcatcctcactgtcaacggacagcacggtgctatggatatggtaggccaagatgcggt
gatccgtctactctccaaggcgtgccgtaacgacccattcaccgaagaggaaatgacggccatgaacctc
gatcgcaagacgatagttccttaccttgaaaactacacgattggccccgaggtagatcatcagattgtca
aacctgatgtagctggtggtgacgctgttctcacgccggtcagtgcaagctgggcgttcttcacattcag
ccccaaggccatgtcagagctcaaggatgctgctaccaagactcttgacgcatcaacaaagttcgtgtcg
actgacgatgctctttcggcgttcatctggaaatcggcctctcgcgtgcgtctcgaaagaatcgatggct
ctgcacctaccgagttctgccgtgctgttgatgctcgaccggcaatgggtgtctcgaacaactacccagg
ccttcttcaaaacatgacctaccacaactcgaccatcggcgaaatcgccaacgagtcactcggcgcaaca
gcatcacgccttcgttcagaactcgaccccgcgagcatgcgccagcgaacaagaggtctcgcgacgtacc
tgcacaacaaccccgacaagtccaacgtatccctgacggctgatgcggacccatctaccagcgtcatgct
gagttcttgggccaaggtgggactctgggat

MW273260 Fusarium graminearum strain MFG60774  trichothecene 3-O-acetyltransferase (TRI101) gene, complete cds
ttatcgtcccttttgaggacgttcctcgtgttgtagtgaaagacctccgcgatgatccttcagcccccac
gatcgagggtatgagaaaggcgggataccctatggcgatgtttgacgagaacatcatcgcgccaaggaag
acgttacctattggacctggtactggtcccgacgacccaaagcctgtaattctattgcagctcaacttca
tcaagggcggactcatcctcactgtcaacggacagcacggtgctatggatatggtaggccaagatgcggt
gatccgtctactctccaaggcgtgccgtaacgacccattcaccgaagaggaaatgacggccatgaacctc
gatcgcaagacgatagttccttaccttgaaaactatacgattggccccgaggtagatcatcagattgtca
aacctgatgtagctggtggtgacgctgttctcacgccggtcagtgcaagctgggcgttcttcacattcag
ccccaaggccatgtcagagctcaaggatgctgctaccaagactcttgacgcatcaacaaagttcgtgtcg
actgacgatgctctttcggcgttcatctggaaatcggcctctcgcgtgcgtctcgaaagaatcgatggct
ctgcacctaccgagttctgccgtgctgttgatgctcgaccggcaatgggtgtctcgaacaactacccagg
ccttcttcaaaacatgacctaccacaactcgaccatcggcgaaatcgccaacgagtcactcggcgcaaca
gcatcacgccttcgttcagaactcgaccccgcgagcatgcgccagcgaacaagaggtctcgcgacgtacc
tgcacaacaaccccgacaagtccaacgtatccctgacggctgatgcggacccatctaccagcgtcatgct
gagttcttgggccaaggtgggactctgggat

MW273261 Fusarium graminearum strain MFG60775  trichothecene 3-O-acetyltransferase (TRI101) gene, complete cds
ttatcgtcccttttgaggacgttcctcgtgttgtagtgaaagacctccgcgatgatccttcagcgcccac
gatcgagggtatgagaaaggcgggataccctatggcgatgtttgacgagaacatcatcgcgccaaggaag
acgttacctattggacctggtactggtcccgacgacccaaagcctgtaattctattgcagctcaacttca
tcaagggcggactcatcctcactgtcaacggacagcacggtgctatggatatggtaggccaagatgcggt
gatccgtctactctccaaggcgtgccgtaacgacccattcaccgaagaggaaatgacggccatgaacctc
gatcgcaagacgatagttccttaccttgaaaactatacgattggccccgaggtagatcatcagattgtca
aagctgatgtagctggtggtgacgctgttctcacgccggtcagtgcaagctgggcgttcttcacattcag
ccccaaggccatgtcagagctcaaggatgctgctaccaagactcttgacgcatcaacaaagttcgtgtcg
actgacgatgctctttcggcgttcatctggaaatcggcctctcgcgtgcgtctcgaaagaatcgatggct
ctgcacctaccgagttctgccgtgctgttgatgctcgaccggcaatgggtgtctcgaacaactacccagg
ccttcttcaaaacatgacctaccacaactcgaccatcggcgaaatcgccaacgagtcactcggcgcaaca
gcatcacgccttcgttcagaactcgaccccgcgagcatgcgccagcgaacaagaggtctcgcgacgtacc
tgcacaacaaccccgacaagtccaacgtatccctgacggctgatgcggacccatctaccagcgtcatgct
gagttcttgggccaaggtgggactctgggat

MW273262 Fusarium graminearum strain MFG60776  trichothecene 3-O-acetyltransferase (TRI101) gene, complete cds
ttatcgtcccttttgaggacgttcctcgtgttgtagtgaaagacctccgcgatgatccttcagcacccac
gatcgagggtatgagaaaggcgggataccctatggcgatgtttgacgagaacatcatcgcgccaaggaag
acgttacctattggacctggtactggtcccgacgacccaaagcctgtaattctattgcagctcaacttca
tcaagggcggactcatcctcactgtcaacggacagcacggtgctatggatatggtaggccaagatgcggt
gatccgtctactctccaaggcgtgccgtaacgacccattcaccgaagaggaaatgacggccatgaacctc
gatcgcaagacgatagttccttaccttgaaaactacacgattggccccgaggtagatcatcagattgtca
aacctgatgtagctggtggtgacgctgttctcacgccggtcagtgcaagctgggcgttcttcacattcag
ccccaaggccatgtcagagctcaaggatgctgctaccaagactcttgacgcatcaacaaagttcgtgtcg
actgacgatgctctttcggcgttcatctggaaatcggcctctcgcgtgcgtctcgaaagaatcgatggct
ctgcacctaccgagttctgccgtgctgttgatgctcgaccggcaatgggtgtctcgaacaactacccagg
ccttcttcaaaacatgacctaccacaactcgaccatcggcgaaatcgccaacgagtcactcggcgcaaca
gcatcacgccttcgttcagaactcgaccccgcgagcatgcgccagcgaacaagaggtctcgcgacgtacc
tgcacaacaaccccgacaagtccaacgtatccctgacggctgatgcggacccatctaccagcgtcatgct
gagttcttgggccaaggtgggactctgggat

MW273263 Fusarium graminearum strain MFG60777  trichothecene 3-O-acetyltransferase (TRI101) gene, complete cds
ttatcgtcccttttgaggacgttcctcgtgttgtagtgaaagacctccgcgatgatccttcagcacccac
gatcgagggtatgagaaaggcgggataccctatggcgatgtttgacgagaacatcatcgcgccaaggaag
acgttacctattggacctggtactggtcccgacgacccaaagcctgtaattctattgcagctcaacttca
tcaagggcggactcatcctcactgtcaacggacagcacggtgctatggatatggtaggccaagatgcggt
gatccgtctactctccaaggcgtgccgtaacgacccattcaccgaagaggaaatgacggccatgaacctc
gatcgcaagacgatagttccttaccttgaaaactatacgattggccccgaggtagatcatcagattgtca
aacctgatgtagctggtggtgacgctgttctcacgccggtcagtgcaagctgggcgttcttcacattcag
ccccaaggccatgtcagagctcaaggatgctgctaccaagactcttgacgcatcaacaaagttcgtgtcg
actgacgatgctctttcggcgttcatctggaaatcggcctctcgcgtgcgtctcgaaagaatcgatggct
ctgcacctaccgagttctgccgtgctgttgatgctcgaccggcaatgggtgtctcgaacaactacccagg
ccttcttcaaaacatgacctaccacaactcgaccatcggcgaaatcgccaacgagtcactcggcgcaaca
gcatcacgccttcgttcagaactcgaccccgcgagcatgcgccagcgaacaagaggtctcgcgacgtacc
tgcacaacaaccccgacaagtccaacgtatccctgacggctgatgcggacccatctaccagcgtcatgct
gagttcttgggccaaggtgggactctgggat

MW273264 Fusarium graminearum strain MFG60778  trichothecene 3-O-acetyltransferase (TRI101) gene, complete cds
ttatcgtcccttttgaggacgttcctcgtgttgtagtgaaagacctccgcgatgatccttcagcacccac
gatcgagggtatgagaaaggcgggataccctatggcgatgtttgacgagaacatcatcgcgccaaggaag
acgttacctattggacctggtactggtcccgacgacccaaagcctgtaattctattgcagctcaacttca
tcaagggcggactcatcctcactgtcaacggacagcacggtgctatggatatggtaggccaagatgcggt
gatccgtctactctccaaggcgtgccgtaacgacccattcaccgaagaggaaatgacggccatgaacctc
gatcgcaagacgatagttccttaccttgaaaactatacgattggccccgaggtagatcatcagattgtca
aacctgatgtagctggtggtgacgctgttctcacgccggtcagtgcaagctgggcgttcttcacattcag
ccccaaggccatgtcagagctcaaggatgctgctaccaagactcttgacgcatcaacaaagttcgtgtcg
actgacgatgctctttcggcgttcatctggaaatcggcctctcgcgtgcgtctcgaaagaatcgatggct
ctgcacctaccgagttctgccgtgctgttgatgctcgaccggcaatgggtgtctcgaacaactacccagg
ccttcttcaaaacatgacctaccacaactcgaccatcggcgaaatcgccaacgagtcactcggcgcaaca
gcatcacgccttcgttcagaactcgaccccgcgagcatgcgccagcgaacaagaggtctcgcgacgtacc
tgcacaacaaccccgacaagtccaacgtatccctgacggctgatgcggacccatctaccagcgtcatgct
gagttcttgggccaaggtgggactctgggat

MW273265 Fusarium graminearum strain MFG60779  trichothecene 3-O-acetyltransferase (TRI101) gene, complete cds
ttatcgtcccttttgaggacgttcctcgtgttgtagtgaaagacctccgcgatgatccttcagcacccac
gatcgagggtatgagaaaggcgggataccctatggcgatgtttgacgagaacatcatcgcgccaaggaag
acgttacctattggacctggtactggtcccgacgacccaaagcctgtaattctattgcagctcaacttca
tcaagggcggactcatcctcactgtcaacggacagcacggtgctatggatatggtaggccaagatgcggt
gatccgtctactctccaaggcgtgccgtaacgacccattcaccgaagaggaaatgacggccatgaacctc
gatcgcaagacgatagttccttaccttgaaaactacacgattggccccgaggtagatcatcagattgtca
aacctgatgtagctggtggtgacgctgttctcacgccggtcagtgcaagctgggcgttcttcacattcag
ccccaaggccatgtcagagctcaaggatgctgctaccaagactcttgacgcatcaacaaagttcgtgtcg
actgacgatgctctttcggcgttcatctggaaatcggcctctcgcgtgcgtctcgaaagaatcgatggct
ctgcacctaccgagttctgccgtgctgttgatgctcgaccggcaatgggtgtctcgaacaactacccagg
ccttcttcaaaacatgacctaccacaactcgaccatcggcgaaatcgccaacgagtcactcggcgcaaca
gcatcacgccttcgttcagaactcgaccccgcgagcatgcgccagcgaacaagaggtctcgcgacgtacc
tgcacaacaaccccgacaagtccaacgtatccctgacggctgatgcggacccatctaccagcgtcatgct
gagttcttgggccaaggtgggactctgggat

MW273266 Fusarium graminearum strain MFG60780  trichothecene 3-O-acetyltransferase (TRI101) gene, complete cds
ttatcgtcccttttgaggacgttcctcgtgttgtagtgaaagacctccgcgatgatccttcagcacccac
gatcgagggtatgagaaaggcgggataccctatggcgatgtttgacgagaacatcatcgcgccaaggaag
acgttacctattggacctggtactggtcccgacgacccaaagcctgtaattctattgcagctcaacttca
tcaagggcggactcatcctcactgtcaacggacagcacggtgctatggatatggtaggccaagatgcggt
gatccgtctactctccaaggcgtgccgtaacgacccattcaccgaagaggaaatgacggccatgaacctc
gatcgcaagacgatagttccttaccttgaaaactatacgattggccccgaggtagatcatcagattgtca
aacctgatgtagctggtggtgacgctgttctcacgccggtcagtgcaagctgggcgttcttcacattcag
ccccaaggccatgtcagagctcaaggatgctgctaccaagactcttgacgcatcaacaaagttcgtgtcg
actgacgatgctctttcggcgttcatctggaaatcggcctctcgcgtgcgtctcgaaagaatcgatggct
ctgcacctaccgagttctgccgtgctgttgatgctcgaccggcaatgggtgtctcgaacaactacccagg
ccttcttcaaaacatgacctaccacaactcgaccatcggcgaaatcgccaacgagtcactcggcgcaaca
gcatcacgccttcgttcagaactcgaccccgcgagcatgcgccagcgaacaagaggtctcgcgacgtacc
tgcacaacaaccccgacaagtccaacgtatccctgacggctgatgcggacccatctaccagcgtcatgct
gagttcttgggccaaggtgggactctgggat

MW273267 Fusarium graminearum strain MFG60781  trichothecene 3-O-acetyltransferase (TRI101) gene, complete cds
ttatcgtcccttttgaggacgttcctcgtgttgtagtgaaagacctccgcgatgatccttcagcacccac
gatcgagggtatgagaaaggcgggataccctatggcgatgtttgacgagaacatcatcgcgccaaggaag
acgttacctattggacctggtactggtcccgacgacccaaagcctgtaattctattgcagctcaacttca
tcaagggcggactcatcctcactgtcaacggacagcacggtgctatggatatggtaggccaagatgcggt
gatccgtctactctccaaggcgtgccgtaacgacccattcaccgaagaggaaatgacggccatgaacctc
gatcgcaagacgatagttccttaccttgaaaactatacgattggccccgaggtagatcatcagattgtca
aacctgatgtagctggtggtgacgctgttctcacgccggtcagtgcaagctgggcgttcttcacattcag
ccccaaggccatgtcagagctcaaggatgctgctaccaagactcttgacgcatcaacaaagttcgtgtcg
actgacgatgctctttcggcgttcatctggaaatcggcctctcgcgtgcgtctcgaaagaatcgatggct
ctgcacctaccgagttctgccgtgctgttgatgctcgaccggcaatgggtgtctcgaacaactacccagg
ccttcttcaaaacatgacctaccacaactcgaccatcggcgaaatcgccaacgagtcactcggcgcaaca
gcatcacgccttcgttcagaactcgaccccgcgagcatgcgccagcgaacaagaggtctcgcgacgtacc
tgcacaacaaccccgacaagtccaacgtatccctgacggctgatgcggacccatctaccagcgtcatgct
gagttcttgggccaaggtgggactctgggat

MW273268 Fusarium graminearum strain MFG60782  trichothecene 3-O-acetyltransferase (TRI101) gene, complete cds
ttatcgtcccttttgaggacgttcctcgtgttgtagtgaaagacctccgcgatgatccttcagcacccac
gatcgagggtatgagaaaggcgggataccctatggcgatgtttgacgagaacatcatcgcgccaaggaag
acgttacctattggacctggtactggtcccgacgacccaaagcctgtaattctattgcagctcaacttca
tcaagggcggactcatcctcactgtcaacggacagcacggtgctatggatatggtaggccaagatgcggt
gatccgtctactctccaaggcgtgccgtaacgacccattcaccgaagaggaaatgacggccatgaacctc
gatcgcaagacgatagttccttaccttgaaaactatacgattggccccgaggtagatcatcagattgtca
aacctgatgtagctggtggtgacgctgttctcacgccggtcatccaaattggtgcaagctgggcgttctt
cacattcagccccaaggccatgtcagagctcaaggatgctgctaccaagactcttgacgcatcaacaaag
ttcgtgtcgactgacgatgctctttcggcgttcatctggaaatcggcctctcgcgtgcgtctcgaaagaa
tcgatggctctgcacctaccgagttctgccgtgctgttgatgctcgaccggcaatgggtgtctcgaacaa
ctacccaggccttcttcaaaacatgacctaccacaactcgaccatcggcgaaatcgccaacgagtcactc
ggcgcaacagcatcacgccttcgttcagaactcgaccccgcgagcatgcgccagcgaacaagaggtctcg
cgacgtacctgcacaacaaccccgacaagtccaacgtatccctgacggctgatgcggacccatctaccag
cgtcatgctgagttcttgggccaaggtgggactctgggat

MW273269 Fusarium graminearum strain MFG60783  trichothecene 3-O-acetyltransferase (TRI101) gene, complete cds 
ttatcgtcccttttgaggacgttcctcgtgttgtagtgaaagacctccgcgatgatccttcagcacccac
gatcgagggtatgagaaaggcgggataccctatggcgatgtttgacgagaacatcatcgcgccaaggaag
acgttacctattggacctggtactggtcccgacgacccaaagcctgtaattctattgcagctcaacttca
tcaagggcggactcatcctcactgtcaacggacagcacggtgctatggatatggtaggccaagatgcggt
gatccgtctactctccaaggcgtgccgtaacgacccattcaccgaagaggaaatgacggccatgaacctc
gatcgcaagacgatagttccttaccttgaaaactatacgattggccccgaggtagatcatcagattgtca
aacctgatgtagctggtggtgacgctgttctcacgccggtcagtgcaagctgggcgttcttcacattcag
ccccaaggccatgtcagagctcaaggatgctgctaccaagactcttgacgcatcaacaaagttcgtgtcg
actgacgatgctctttcggcgttcatctggaaatcggcctctcgcgtgcgtctcgaaagaatcgatggct
ctgcacctaccgagttctgccgtgctgttgatgctcgaccggcaatgggtgtctcgaacaactacccagg
ccttcttcaaaacatgacctaccacaactcgaccatcggcgaaatcgccaacgagtcactcggcgcaaca
gcatcacgccttcgttcagaactcgaccccgcgagcatgcgccagcgaacaagaggtctcgcgacgtacc
tgcacaacaaccccgacaggtccaacgtatccctgacggctgatgcggacccatctaccagcgtcatgct
gagttcttgggccaaggtgggactctgggat

MW273270 Fusarium graminearum strain MFG60766  trichothecene 3-O-acetyltransferase (TRI101) gene, complete cds
ttatcgtcccttttgaggacgttcctcgtgttgtagtgaaagacctccgcgatgatccttcagcacccac
gatcgagggtatgagaaaggcgggataccctatggcgatgtttgacgagaacatcatcgcgccaaggaag
acgttacctattggacctggtactggtcccgacgacccaaagcctgtaattctattgcagctcaacttca
tcaagggcggactcatcctcactgtcaacggacagcacggtgctatggatatggtaggccaagatgcggt
gatccgtctactctccaaggcgtgccgtaacgacccattcaccgaagaggaaatgacggccatgaacctc
gatcgcaagacgatagttccttaccttgaaaactatacgattggccccgaggtagatcatcagattgtca
aacctgatgtagctggtggtgacgctgttctcacgccggtcagtgcaagctgggcgttcttcacattcag
ccccaaggccatgtcagagctcaaggatgctgctaccaagactcttgacgcatcaacaaagttcgtgtcg
actgacgatgctctttcggcgttcatctggaaatcggcctctcgcgtgcgtctcgaaagaatcgatggct
ctgcacctaccgagttctgccgtgctgttgatgctcgaccggcaatgggtgtctcgaacaactacccagg
ccttcttcaaaacatgacctaccacaactcgaccatcggcgaaatcgccaacgagtcactcggcgcaaca
gcatcacgccttcgttcagaactcgaccccgcgagcatgcgccagcgaacaagaggtctcgcgacgtacc
tgcacaacaaccccgacaagtccaacgtatccctgacggctgatgcggacccatctaccagcgtcatgct
gagttcttgggccaaggtgggactctgggat

MW273271 Fusarium graminearum strain MFG60784  trichothecene 3-O-acetyltransferase (TRI101) gene, complete cds
ttatcgtcccttttgaggacgttcctcgtgttgtagtgaaagacctccgcgatgatccttcagcacccac
gatcgagggtatgagaaaggcgggataccctatggcgatgtttgacgagaacatcatcgcgccaaggaag
acgttacctattggacctggtactggtcccgacgacccaaagcctgtaattctattgcagctcaacttca
tcaagggcggactcatcctcactgtcaacggacagcacggtgctatggatatggtaggccaagatgcggt
gatccgtctactctccaaggcgtgccgtaacgacccattcaccgaagaggaaatgacggccatgaacctc
gatcgcaagacgatagttccttaccttgaaaactatacgattggccccgaggtagatcatcagattgtca
aacctgatgtagctggtggtgacgctgttctcacgccggtcagtgcaagctgggcgttcttcacattcag
ccccaaggccatgtcagagctcaaggatgctgctaccaagactcttgacgcatcaacaaagttcgtgtcg
actgacgatgctctttcggcgttcatctggaaatcggcctctcgcgtgcgtctcgaaagaatcgatggct
ctgcacctaccgagttctgccgtgctgttgatgctcgaccggcaatgggtgtctcgaacaactacccagg
ccttcttcaaaacatgacctaccacaactcgaccatcggcgaaatcgccaacgagtcactcggcgcaaca
gcatcacgccttcgttcagaactcgaccccgcgagcatgcgccagcgaacaagaggtctcgcgacgtacc
tgcacaacaaccccgacaagtccaacgtatccctgacggctgatgcggacccatctaccagcgtcatgct
gagttcttgggccaaggtgggactctgggat

MW273272 Fusarium graminearum strain MFG60785  trichothecene 3-O-acetyltransferase (TRI101) gene, complete cds
ttatcgtcccttttgaggacgttcctcgtgttgtagtgaaagacctccgcgatgatccttcagcacccac
gatcgagggtatgagaaaggcgggataccctatggcgatgtttgacgagaacatcatcgcgccaaggaag
acgttacctattggacctggtactggtcccgacgacccaaagcctgtaattctattgcagctcaacttca
tcaagggcggactcatcctcactgtcaacggacagcacggtgctatggatatggtaggccaagatgcggt
gatccgtctactctccaaggcgtgccgtaacgacccattcaccgaagaggaaatgacggccatgaacctc
gatcgcaagacgatagttccttaccttgaaaactatacgattggccccgaggtagatcatcagattgtca
aacctgatgtagctggtggtgacgctgttctcacgccggtcagtgcaagctgggcgttcttcacattcag
ccccaaggccatgtcagagctcaaggatgctgctaccaagactcttgacgcatcaacaaagttcgtgtcg
actgacgatgctctttcggcgttcatctggaaatcggcctctcgcgtgcgtctcgaaagaatcgatggct
ctgcacctaccgagttctgccgtgctgttgatgctcgaccggcaatgggtgtctcgaacaactacccagg
ccttcttcaaaacatgacctaccacaactcgaccatcggcgaaatcgccaacgagtcactcggcgcaaca
gcatcacgccttcgttcagaactcgaccccgcgagcatgcgccagcgaacaagaggtctcgcgacgtacc
tgcacaacaaccccgacaagtccaacgtatccctgacggctgatgcggacccatctaccagcgtcatgct
gagttcttgggccaaggtgggactctgggat

MW273273 Fusarium graminearum strain MFG60786  trichothecene 3-O-acetyltransferase (TRI101) gene, complete cds
ttatcgtcccttttgaggacgttcctcgtgttgtagtgaaagacctccgcgatgatccttcagcacccac
gatcgagggtatgagaaaggcgggataccctatggcgatgtttgacgagaacatcatcgcgccaaggaag
acgttacctattggacctggtactggtcccgacgacccaaagcctgtaattctattgcagctcaacttca
tcaagggcggactcatcctcactgtcaacggacagcacggtgctatggatatggtaggccaagatgcggt
gatccgtctactctccaaggcgtgccgtaacgacccattcaccgaagaggaaatgacggccatgaacctc
gatcgcaagacgatagttccttaccttgaaaactatacgattggccccgaggtagatcatcagattgtca
aacctgatgtagctggtggtgacgctgttctcacgccggtcagtgcaagctgggcgttcttcacattcag
ccccaaggccatgtcagagctcaaggatgctgctaccaagactcttgacgcatcaacaaagttcgtgtcg
actgacgatgctctttcggcgttcatctggaaatcggcctctcgcgtgcgtctcgaaagaatcgatggct
ctgcacctaccgagttctgccgtgctgttgatgctcgaccggcaatgggtgtctcgaacaactacccagg
ccttcttcaaaacatgacctaccacaactcgaccatcggcgaaatcgccaacgagtcactcggcgcaaca
gcatcacgccttcgttcagaactcgaccccgcgagcatgcgccagcgaacaagaggtctcgcgacgtacc
tgcacaacaaccccgacaagtccaacgtatccctgacggctgatgcggacccatctaccagcgtcatgct
gagttcttgggccaaggtgggactctgggat

MW273274 Fusarium graminearum strain MFG60787  trichothecene 3-O-acetyltransferase (TRI101) gene, complete cds
ttatcgtcccttttgaggacgttcctcgtgttgtagtgaaagacctccgcgatgatccttcagcacccac
gatcgagggtatgagaaaggcgggataccctatggcgatgtttgacgagaacatcatcgcgccaaggaag
acgttacctattggacctggtactggtcccgacgacccaaagcctgtaattctattgcagctcaacttca
tcaagggcggactcatcctcactgtcaacagacaacacggtgctatgggtatggtaggccaagatgcggt
gatccgtctactctccaaggcgtgccgtaacgacccattcaccgaagaggaaatgacggccatgaacctc
gatcgcaagacgatagttccttaccttgaaaactatacgattggccccgaggtagatcatcagattgtca
aatctgatgtagctggtggtgacgctgttctcacgccggtcagtgcaagctgggcgttcttcacattcag
ccccaaggccatgtcagagctcaaggatgctgctaccaagactcttgacgcatcaacaaagttcgtgtcg
actgacgatgctctttcggcgttcatctggaaatcggcctctcgcgtgcgtctcgaaagaatcgatggct
ctgcacctaccgagttctgccgtgctgttgatgctcgaccggcaatgggtgtctcgaacaactacccagg
ccttcttcaaaacatgacctaccacaactcgaccatcggcgaaatcgccaacgagtcactcggcgcaaca
gcatcacgccttcgttcagaactcgaccccgcgagcatgcgccagcgaacaagaggtctcgcgacgtacc
tgcccaacaaccccgacaagtccaacgtatccctgacggctgatgcggacccatctaccaccgtcttgct
gagttcttgggccaaggtgggactctgggat

MW273275 Fusarium graminearum strain MFG60788  trichothecene 3-O-acetyltransferase (TRI101) gene, complete cds
ttatcgtcccttttgaggacgttcctcgtgttgtagtgaaagacctccgcgatgatccttcagcacccac
gatcgagggtatgagaaaggcgggataccctatggcgatgtttgacgagaacatcatcgcgccaaggaag
acgttacctattggacctggtactggtcccgacgacccaaagcctgtaattctattgcagctcaacttca
tcaagggcggactcatcctcactgtcaacggacagcacggtgctatggatatggtaggccaagatgcggt
gatccgtctactctccaaggcgtgccgtaacgacccattcaccgaagaggaaatgacggccatgaacctc
gatcgcaagacgatagttccttaccttgaaaactacacgattggccccgaggtagatcatcagattgtca
aacctgatgtagctggtggtgacgctgttctcacgccggtcagtgcaagctgggcgttcttcacattcag
ccccaaggccatgtcagagctcaaggatgctgctaccaagactcttgacgcatcaacaaagttcgtgtcg
actgacgatgctctttcggcgttcatctggaaatcggcctctcgcgtgcgtctcgaaagaatcgatggct
ctgcacctaccgagttctgccgtgctgttgatgctcgaccggcaatgggtgtctcgaacaactacccagg
ccttcttcaaaacatgacctaccacaactcgaccatcggcgaaatcgccaacgagtcactcggcgcaaca
gcatcacgccttcgttcagaactcgaccccgcgagcatgcgccagcgaacaagaggtctcgcgacgtacc
tgcacaacaaccccgacaagtccaacgtatccctgacggctgatgcggacccatctaccagcgtcatgct
gagttcttgggccaaggtgggactctgggat

MW273276 Fusarium graminearum strain MFG60789  trichothecene 3-O-acetyltransferase (TRI101) gene, complete cds
ttatcgtcccttttgaggacgttcctcgtgttgtagtgaaagacctccgcgatgatccttcagcacccac
gatcgagggtatgagaaaggcgggataccctatggcgatgtttgacgagaacatcatcgcgccaaggaag
acgttacctattggacctggtactggtcccgacgacccaaagcctgtaattctattgcagctcaacttca
tcaagggcggactcatcctcactgtcaacggacagcacggtgctatggatatggtaggccaagatgcggt
gatccgtctactctccaaggcgtgccgtaacgacccattcaccgaagaggaaatgacggccatgaacctc
gatcgcaagacgatagttccttaccttgaaaactatacgattggccccgaggtagatcatcagattgtca
aacctgatgtagctggtggtgacgctgttctcacgccggtcagtgcaagctgggcgttcttcacattcag
ccccaaggccatgtcagagctcaaggatgctgctaccaagactcttgacgcatcaacaaagttcgtgtcg
actgacgatgctctttcggcgttcatctggaaatcggcctctcgcgtgcgtctcgaaagaatcgatggct
ctgcacctaccgagttctgccgtgctgttgatgctcgaccggcaatgggtgtctcgaacaactacccagg
ccttcttcaaaacatgacctaccacaactcgaccatcggcgaaatcgccaacgagtcactcggcgcaaca
gcatcacgccttcgttcagaactcgaccccgcgagcatgcgccagcgaacaagaggtctcgcgacgtacc
tgcacaacaaccccgacaagtccaacgtatccctgacggctgatgcggacccatctaccagcgtcatgct
gagttcttgggccaaggtgggactctgggat

MW273277 Fusarium graminearum strain MFG60603  trichothecene 3-O-acetyltransferase (TRI101) gene, complete cds
ttatcgtcccttttgaggacgttcctcgtgttgtagtgaaagacctccgcgatgatccttcagcgcccac
gatcgagggtatgagaaaggcgggataccctatggcgatgtttgacgagaacatcatcgcgccaaggaag
acgttacctattggacctggtactggtcccgacgacccaaagcctgtaattctattgcagctcaacttca
tcaagggcggactcatcctcactgtcaacggacagcacggtgctatggatatggtaggccaagatgcggt
gatccgtctactctccaaggcgtgccgtaacgacccattcaccgaagaggaaatgacggccatgaacctc
gatcgcaagacgatagttccttaccttgaaaactatacgattggccccgaggtagatcatcagattgtca
aagctgatgtagctggtggtgacgctgttctcacgccggtcagtgcaagctgggcgttcttcacattcag
ccccaaggccatgtcagagctcaaggatgctgctaccaagactcttgacgcatcaacaaagttcgtgtcg
actgacgatgctctttcggcgttcatctggaaatcggcctctcgcgtgcgtctcgaaagaatcgatggct
ctgcacctaccgagttctgccgtgctgttgatgctcgaccggcaatgggtgtctcgaacaactacccagg
ccttcttcaaaacatgacctaccacaactcgaccatcggcgaaatcgccaacgagtcactcggcgcaaca
gcatcacgccttcgttcagaactcgaccccgcgagcatgcgccagcgaacaagaggtctcgcgacgtacc
tgcacaacaaccccgacaagtccaacgtatccctgacggctgatgcggacccatctaccagcgtcatgct
gagttcttgggccaaggtgggactctggaat

MW273278 Fusarium graminearum strain MFG60767  trichothecene 3-O-acetyltransferase (TRI101) gene, complete cds
ttatcgtcccttttgaggacgttcctcgtgttgtagtgaaagacctccgcgatgatccttcagcacccac
gatcgagggtatgagaaaggcgggataccctatggcgatgtttgacgagaacatcatcgcgccaaggaag
acgttacctattggacctggtactggtcccgacgacccaaagcctgtaattctattgcagctcaacttca
tcaagggcggactcatcctcactgtcaacggacagcacggtgctatggatatggtaggccaagatgcggt
gatccgtctactctccaaggcgtgccgtaacgacccattcaccgaagaggaaatgacggccatgaacctc
gatcgcaagacgatagttccttaccttgaaaactatacgattggccccgaggtagatcatcagattgtca
aacctgatgtagctggtggtgacgctgttctcacgccggtcagtgcaagctgggcgttcttcacattcag
ccccaaggccatgtcagagctcaaggatgctgctaccaagactcttgacgcatcaacaaagttcgtgtcg
actgacgatgctctttcggcgttcatctggaaatcggcctctcgcgtgcgtctcgaaagaatcgatggct
ctgcacctaccgagttctgccgtgctgttgatgctcgaccggcaatgggtgtctcgaacaactacccagg
ccttcttcaaaacatgacctaccacaactcgaccatcggcgaaatcgccaacgagtcactcggcgcaaca
gcatcacgccttcgttcagaactcgaccccgcgagcatgcgccagcgaacaagaggtctcgcgacgtacc
tgcacaacaaccccgacaagtccaacgtatccctgacggctgatgcggacccatctaccagcgtcatgct
gagttcttgggccaaggtgggactctgggat

MW273279 Fusarium graminearum strain MFG60768  trichothecene 3-O-acetyltransferase (TRI101) gene, complete cds
ttatcgtcccttttgaggacgttcctcgtgttgtagtgaaagacctccgcgatgatccttcagcacccac
gatcgagggtatgagaaaggcgggataccctatggcgatgtttgacgagaacatcatcgcgccaaggaag
acgttacctattggacctggtactggtcccgacgacccaaagcctgtaattctattgcagctcaacttca
tcaagggcggactcatcctcactgtcaacggacagcacggtgctatggatatggtaggccaagatgcggt
gatccgtctactctccaaggcgtgccgtaacgacccattcaccgaagaggaaatgacggccatgaacctc
gatcgcaagacgatagttccttaccttgaaaactatacgattggccccgaggtagatcatcagattgtca
aacctgatgtagctggtggtgacgctgttctcacgccggtcagtgcaagctgggcgttcttcacattcag
ccccaaggccatgtcagagctcaaggatgctgctaccaagactcttgacgcatcaacaaagttcgtgtcg
actgacgatgctctttcggcgttcatctggaaatcggcctctcgcgtgcgtctcgaaagaatcgatggct
ctgcacctaccgagttctgccgtgctgttgatgctcgaccggcaatgggtgtctcgaacaactacccagg
ccttcttcaaaacatgacctaccacaactcgaccatcggcgaaatcgccaacgagtcactcggcgcaaca
gcatcacgccttcgttcagaactcgaccccgcgagcatgcgccagcgaacaagaggtctcgcgacgtacc
tgcacaacaaccccgacaagtccaacgtatccctgacggctgatgcggacccatctaccagcgtcatgct
gagttcttgggccaaggtgggactctgggat

MW273280 Fusarium graminearum strain MFG60612  trichothecene 3-O-acetyltransferase (TRI101) gene, complete cds
ttatcgtcccttttgaggacgttcctcgtgttgtagtgaaagacctccgcgatgatccttcagcacccac
gatcgagggtatgagaaaggcgggataccctatggcgatgtttgacgagaacatcatcgcgccaaggaag
acgttacctattggacctggtactggtcccgacgacccaaagcctgtaattctattgcagctcaacttca
tcaagggcggactcatcctcactgtcaacggacagcacggtgctatggatatggtaggccaagatgcggt
gatccgtctactctccaaggcgtgccgtaacgacccattcaccgaagaggaaatgacggccatgaacctc
gatcgcaagacgatagttccttaccttgaaaactatacgattggccccgaggtagatcatcagattgtca
aacctgatgtagctggtggtgacgctgttctcacgccggtcagtgcaagctgggcgttcttcacattcag
ccccaaggccatgtcagagctcaaggatgctgctaccaagactcttgacgcatcaacaaagttcgtgtcg
actgacgatgctctttcggcgttcatctggaaatcggcctctcgcgtgcgtctcgaaagaatcgatggct
ctgcacctaccgagttctgccgtgctgttgatgctcgaccggcaatgggtgtctcgaacaactacccagg
ccttcttcaaaacatgacctaccacaactcgaccatcggcgaaatcgccaacgagtcactcggcgcaaca
gcatcacgccttcgttcagaactcgaccccgcgagcatgcgccagcgaacaagaggtctcgcgacgtacc
tgcacaacaaccccgacaagtccaacgtatccctgacggctgatgcggacccatctaccagcgtcatgct
gagttcttgggccaaggtgggactctgggat

MW273281 Fusarium graminearum strain MFG60610  trichothecene 3-O-acetyltransferase (TRI101) gene, complete cds
ttatcgtcccttttgaggacgttcctcgtgttgtagtgaaagacctccgcgatgatccttcagcacccac
gatcgagggtatgagaaaggcgggataccctatggcgatgtttgacgagaacatcatcgcgccaaggaag
acgttacctattggacctggtactggtcccgacgacccaaagcctgtaattctattgcagctcaacttca
tcaagggcggactcatcctcactgtcaacggacagcacggtgctatggatatggtaggccaagatgcggt
gatccgtctactctccaaggcgtgccgtaacgacccattcaccgaagaggaaatgacggccatgaacctc
gatcgcaagacgatagttccttaccttgaaaactatacgattggccccgaggtagatcatcagattgtca
aacctgatgtagctggtggtgacgctgttctcacgccggtcagtgcaagctgggcgttcttcacattcag
ccccaaggccatgtcagagctcaaggatgctgctaccaagactcttgacgcatcaacaaagttcgtgtcg
actgacgatgctctttcggcgttcatctggaaatcggcctctcgcgtgcgtctcgaaagaatcgatggct
ctgcacctaccgagttctgccgtgctgttgatgctcgaccggcaatgggtgtctcgaacaactacccagg
ccttcttcaaaacatgacctaccacaactcgaccatcggcgaaatcgccaacgagtcactcggcgcaaca
gcatcacgccttcgttcagaactcgaccccgcgagcatgcgccagcgaacaagaggtctcgcgacgtacc
tgcacaacaaccccgacaagtccaacgtatccctgacggctgatgcggacccatctaccagcgtcatgct
gagttcttgggccaaggtgggactctgggat

MW273282 Fusarium graminearum strain MFG60611  trichothecene 3-O-acetyltransferase (TRI101) gene, complete cds
ttatcgtcccttttgaggacgttcctcgtgttgtagtgaaagacctccgcgatgatccttcagcacccac
gatcgagggtatgagaaaggcgggataccctatggcgatgtttgacgagaacatcatcgcgccaaggaag
acgttacctattggacctggtactggtcccgacgacccaaagcctgtaattctattgcagctcaacttca
tcaagggcggactcatcctcactgtcaacggacagcacggtgctatggatatggtaggccaagatgcggt
gatccgtctactctccaaggcgtgccgtaacgacccattcaccgaagaggaaatgacggccatgaacctc
gatcgcaagacgatagttccttaccttgaaaactatacgattggccccgaggtagatcatcagattgtca
aacctgatgtagctggtggtgacgctgttctcacgccggtcagtgcaagctgggcgttcttcacattcag
ccccaaggccatgtcagagctcaaggatgctgctaccaagactcttgacgcatcaacaaagttcgtgtcg
actgacgatgctctttcggcgttcatctggaaatcggcctctcgcgtgcgtctcgaaagaatcgatggct
ctgcacctaccgagttctgccgtgctgttgatgctcgaccggcaatgggtgtctcgaacaactacccagg
ccttcttcaaaacatgacctaccacaactcgaccatcggcgaaatcgccaacgagtcactcggcgcaaca
gcatcacgccttcgttcagaactcgaccccgcgagcatgcgccagcgaacaagaggtctcgcgacgtacc
tgcacaacaaccccgacaagtccaacgtatccctgacggctgatgcggacccatctaccagcgtcatgct
gagttcttgggccaaggtgggactctgggat

MW273283 Fusarium graminearum strain MFG60769  trichothecene 3-O-acetyltransferase (TRI101) gene, complete cds
ttatcgtcccttttgaggacgttcctcgtgttgtagtgaaagacctccgcgatgatccttcagcgcccac
gatcgagggtatgagaaaggcgggataccctatggcgatgtttgacgagaacatcatcgcgccaaggaag
acgttacctattggacctggtactggtcccgacgacccaaagcctgtaattctattgcagctcaacttca
tcaagggcggactcatcctcactgtcaacggacagcacggtgctatggatatggtaggccaagatgcggt
gatccgtctactctccaaggcgtgccgtaacgacccattcaccgaagaggaaatgacggccatgaacctc
gatcgcaagacgatagttccttaccttgaaaactatacgattggccccgaggtagatcatcagattgtca
aagctgatgtagctggtggtgacgctgttctcacgccggtcagtgcaagctgggcgttcttcacattcag
ccccaaggccatgtcagagctcaaggatgctgctaccaagactcttgacgcatcaacaaagttcgtgtcg
actgacgatgctctttcggcgttcatctggaaatcggcctctcgcgtgcgtctcgaaagaatcgatggct
ctgcacctaccgagttctgccgtgctgttgatgctcgaccggcaatgggtgtctcgaacaactacccagg
ccttcttcaaaacatgacctaccacaactcgaccatcggcgaaatcgccaacgagtcactcggcgcaaca
gcatcacgccttcgttcagaactcgaccccgcgagcatgcgccagcgaacaagaggtctcgcgacgtacc
tgcacaacaaccccgacaagtccaacgtatccctgacggctgatgcggacccatctaccagcgtcatgct
gagttcttgggccaaggtgggactctgggat

MW273284 Fusarium vorosii strain MFG60604  trichothecene 3-O-acetyltransferase (TRI101) gene, complete cds
ttatcgtcccttttgaggacgttcctcgtgttgtagtgaaagacctccgcgatgatccttcagcgcccac
gatcgagggtatgagaaaggcgggataccctatggcgatgtttgacgagaacatcatcgcgccaaggaag
acgttacctattggacctggtactggtcccgacgacccaaagcctgtgattctattgcagctcaacttca
tcaagggcggactcatcctcactgtcaacggacatcacggtgctatggatatggtaggccaagatgcggt
gatccgtctactctccaaggcgtgccgtaacgacccattcaccgaagaggaaatgacggccatgaacctc
gatcgcaagacgatagttccttaccttgaaaactacacgattggccccgaggtagatcatcagattgtca
aacctgatgtagctggtggtgacgctgttctcacgccggtcagtgcaagctgggcgttcttcacattcag
ccccaaggccatgtcagagctcaaggatgctgctaccaagactcttgacgcatcaacaaagttcgtgtcg
actgacgatgctctttcggcgttcatctggaaatcggcctctcgcgtgcgtctcgaaagaatcgatggct
ctgcacctaccgagttctgccgtgctgttgatgctcgaccggcaatgggtgtctcgaacaactacccagg
ccttcttcaaaacatgacctaccacaactcgaccatcggcgaaatcgccaacgagtcactcggcgcaaca
gcatcacgccttcgttcagaactcgaccccgcgagcatgcgccagcgaacaagaggtctcgcgacgtacc
tgcacaacaaccccgacaagtccaacgtatccctgacggctgatgcggacccatctaccagcgtcatgct
gagttcttgggccaaggtgggactctgggat

MW273285 Fusarium graminearum strain MFG60706  trichothecene 3-O-acetyltransferase (TRI101) gene, complete cds
ttatcgtcccttttgaggacgttcctcgtgttgtagtgaaagacctccgcgatgatccttcagcacccac
gatcgagggtatgagaaaggcgggataccctatggcgatgtttgacgagaacatcatcgcgccaaggaag
acgttacctattggacctggtactggtcccgacgacccaaagcctgtaattctattgcagctcaacttca
tcaagggcggactcatcctcactgtcaacggacagcacggtgctatggatatggtaggccaagatgcggt
gatccgtctactctccaaggcgtgccgtaacgacccattcaccgaagaggaaatgacggccatgaacctc
gatcgcaagacgatagttccttaccttgaaaactacacgattggccccgaggtagatcatcagattgtca
aacctgatgtagctggtggtgacgctgttctcacgccggtcagtgcaagctgggcgttcttcacattcag
ccccaaggccatgtcagagctcaaggatgctgctaccaagactcttgacgcatcaacaaagttcgtgtcg
actgacgatgctctttcggcgttcatctggaaatcggcctctcgcgtgcgtctcgaaagaatcgatggct
ctgcacctaccgagttctgccgtgctgttgatgctcgaccggcaatgggtgtctcgaacaactacccagg
ccttcttcaaaacatgacctaccacaactcgaccatcggcgaaatcgccaacgagtcactcggcgcaaca
gcatcacgccttcgttcagaactcgaccccgcgagcatgcgccagcgaacaagaggtctcgcgacgtacc
tgcacaacaaccccgacaagtccaacgtatccctgacggctgatgcggacccatctaccagcgtcatgct
gagttcttgggccaaggtgggactctgggat

MW273286 Fusarium graminearum strain MFG60770  trichothecene 3-O-acetyltransferase (TRI101) gene, complete cds
ttatcgtcccttttgaggacgttcctcgtgttgtagtgaaagacctccgcgatgatccttcagcacccac
gatcgagggtatgagaaaggcgggataccctatggcgatgtttgacgagaacatcatcgcgccaaggaag
acgttacctattggacctggtactggtcccgacgacccaaagcctgtaattctattgcagctcaacttca
tcaagggcggactcatcctcactgtcaacggacagcacggtgctatggatatggtaggccaagatgcggt
gatccgtctactctccaaggcgtgccgtaacgacccattcaccgaagaggaaatgacggccatgaacctc
gatcgcaagacgatagttccttaccttgaaaactatacgattggccccgaggtagatcatcagattgtca
aacctgatgtagctggtggtgacgctgttctcacgccggtcagtgcaagctgggcgttcttcacattcag
ccccaaggccatgtcagagctcaaggatgctgctaccaagactcttgacgcatcaacaaagttcgtgtcg
actgacgatgctctttcggcgttcatctggaaatcggcctctcgcgtgcgtctcgaaagaatcgatggct
ctgcacctaccgagttctgccgtgctgttgatgctcgaccggcaatgggtgtctcgaacaactacccagg
ccttcttcaaaacatgacctaccacaactcgaccatcggcgaaatcgccaacgagtcactcggcgcaaca
gcatcacgccttcgttcagaactcgaccccgcgagcatgcgccagcgaacaagaggtctcgcgacgtacc
tgcacaacaaccccgacaagtccaacgtatccctgacggctgatgcggacccctctaccagcgtcatgct
gagttcttgggccaaggtgggactctgggat

MW273287 Fusarium graminearum strain MFG60771  trichothecene 3-O-acetyltransferase (TRI101) gene, complete cds
ttatcgtcccttttgaggacgttcctcgtgttgtagtgaaagacctccgcgatgatccttcagcacccac
gatcgagggtatgagaaaggcgggataccctatggcgatgtttgacgagaacatcatcgcgccaaggaag
acgttacctattggacctggtactggtcccgacgacccaaagcctgtaattctattgcagctcaacttca
tcaagggcggactcatcctcactgtcaacggacagcacggtgctatggatatggtaggccaagatgcggt
gatccgtctactctccaaggcgtgccgtaacgacccattcaccgaagaggaaatgacggccatgaacctc
gatcgcaagacgatagttccttaccttgaaaactatacgattggccccgaggtagatcatcagattgtca
aacctgatgtagctggtggtgacgctgttctcacgccggtcagtgcaagctgggcgttcttcacattcag
ccccaaggccatgtcagagctcaaggatgctgctaccaagactcttgacgcatcaacaaagttcgtgtcg
actgacgatgctctttcggcgttcatctggaaatcggcctctcgcgtgcgtctcgaaagaatcgatggct
ctgcacctaccgagttctgccgtgctgttgatgctcgaccggcaatgggtgtctcgaacaactacccagg
ccttcttcaaaacatgacctaccacaactcgaccatcggcgaaatcgccaacgagtcactcggcgcaaca
gcatcacgccttcgttcagaactcgaccccgcgagcatgcgccagcgaacaagaggtctcgcgacgtacc
tgcacaacaaccccgacaagtccaacgtatccctgacggctgatgcggacccatctaccagcgtcatgct
gagttcttgggccaaggtgggactctgggat

MW273288 Fusarium graminearum strain MFG60772  trichothecene 3-O-acetyltransferase (TRI101) gene, complete cds
ttatcgtcccttttgaggacgttcctcgtgttgtagtgaaagacctccgcgatgatccttcagcacccac
gatcgagggtatgagaaaggcgggataccctatggcgatgtttgacgagaacatcatcgcgccaaggaag
acgttacctattggacctggtactggtcccgacgacccaaagcctgtaattctattgcagctcaacttca
tcaagggcggactcatcctcactgtcaacggacagcacggtgctatggatatggtaggccaagatgcggt
gatccgtctactctccaaggcgtgccgtaacgacccattcaccgaagaggaaatgacggccatgaacctc
gatcgcaagacgatagttccttaccttgaaaactatacgattggccccgaggtagatcatcagattgtca
aacctgatgtagctggtggtgacgctgttctcacgccggtcagtgcaagctgggcgttcttcacattcag
ccccaaggccatgtcagagctcaaggatgctgctaccaagactcttgacgcatcaacaaagttcgtgtcg
actgacgatgctctttcggcgttcatctggaaatcggcctctcgcgtgcgtctcgaaagaatcgatggct
ctgcacctaccgagttctgccgtgctgttgatgctcgaccggcaatgggtgtctcgaacaactacccagg
ccttcttcaaaacatgacctaccacaactcgaccatcggcgaaatcgccaacgagtcactcggcgcaaca
gcatcacgccttcgttcagaactcgaccccgcgagcatgcgccagcgaacaagaggtctcgcgacgtacc
tgcacaacaaccccgacaagtccaacgtatccctgacggctgatgcggacccatctaccagcgtcatgct
gagttcttgggccaaggtgggactctgggat

MW273289 Fusarium graminearum strain MFG60773  trichothecene 3-O-acetyltransferase (TRI101) gene, complete cds
ttatcgtcccttttgaggacgttcctcgtgttgtagtgaaagacctccgcgatgatccttcagcgcccac
gatcgagggtatgagaaaggcgggataccctatggcgatgtttgacgagaacatcatcgcgccaaggaag
acgttacctattggacctggtactggtcccgacgacccaaagcctgtaattctattgcagctcaacttca
tcaagggcggactcatcctcactgtcaacggacagcacggtgctatggatatggtaggccaagatgcggt
gatccgtctactctccaaggcgtgccgtaacgacccattcaccgaagaggaaatgacggccatgaacctc
gatcgcaagacgatagttccttaccttgaaaactatacgattggccccgaggtagatcatcagattgtca
aagctgatgtagctggtggtgacgctgttctcacgccggtcagtgcaagctgggcgttcttcacattcag
ccccaaggccatgtcagagctcaaggatgctgctaccaagactcttgacgcatcaacaaagttcgtgtcg
actgacgatgctctttcggcgttcatctggaaatcggcctctcgcgtgcgtctcgaaagaatcgatggct
ctgcacctaccgagttctgccgtgctgttgatgctcgaccggcaatgggtgtctcgaacaactacccagg
ccttcttcaaaacatgacctaccacaactcgaccatcggcgaaatcgccaacgagtcactcggcgcaaca
gcatcacgccttcgttcagaactcgaccccgcgagcatgcgccagcgaacaagaggtctcgcgacgtacc
tgcacaacaaccccgacaagtccaacgtatccctgacggctgatgcggacccatctaccagcgtcatgct
gagttcttgggccaaggtgggactctgggat

MW892041 Fusarium culmorum strain MFG58836  trichothecene 3-O-acetyltransferase (TRI101) gene, complete cds
ctcccataatcccaccttggcccaagaactcagcatgacgctggtagatgggtccgcatcagccgtcagg
gatacgttggacttgtcggggttgttgtgcaggtacgtcgcgagacctcgtgttcgctggcgcatgctcg
cggggtcgagttctgaacgaaggcgtgatgctgttgcgccgagtggctcgttggcgatttcaccgacggt
cgagttgtggtaggtcatgttttgaagaaggcctgggtagttgttcgagacacccattgccggtcgagca
tcgacagcacggcagaactcggtaggtgcagagccgtctatcctttcgagacgcacgcgagaggccgatt
tccagatgaacgccgaaagagcatcgtcagtcgacacgaactttgtcgatgcgtcaagagtcttggtagc
agcatccttgagctctgacatggccttggggctgaatgtgaagaacgcccagcttgcactgaccggcgtg
agaacagcgtcaccaccagctacatcaggtttgacaatctgatgatctacctcagggccaatcgtgtagt
tctcaaggtaaggaactatcgtcttgcgatcgaggttcatggccgtcttttcctcttcggtgaatgggtc
gttacggcacgccttggagagtagacggatcaccgcatcttggcctaccatatccatagcaccgtgttgt
ccgttgacagtgaggatgagtccgcccttgatgaagttgagctgc

MW892042 Fusarium culmorum strain MFG59052  trichothecene 3-O-acetyltransferase (TRI101) gene, complete cds
ctcccataatcccaccttggcccaagaactcagcatgacgctggtagatgggtccgcatcagccgtcagg
gatacgttggacttgtcggggttgttgtgcaggtacgtcgcgagacctcgtgttcgctggcgcatgctcg
cggggtcgagttctgaacgaaggcgtgatgctgttgcgccgagtggctcgttggcgatttcaccgacggt
cgagttgtggtaggtcatgttttgaagaaggcctgggtagttgttcgagacacccattgccggtcgagca
tcgacagcacggcagaactcggtaggtgcagagccgtctatcctttcgagacgcacgcgagaggccgatt
tccagatgaacgccgaaagagcatcgtcagtcgacacgaactttgtcgatgcgtcaagagtcttggtagc
agcatccttgagctctgacatggccttggggctgaatgtgaagaacgcccagcttgcactgaccggcgtg
agaacagcgtcaccaccagctacatcaggtttgacaatctgatgatctacctcagggccaatcgtgtagt
tctcaaggtaaggaactatcgtcttgcgatcgaggttcatggccgtcttttcctcttcggtgaatgggtc
gttacggcacgccttggagagtagacggatcaccgcatcttggcctaccatatccatagcaccgtgttgt
ccgttgacagtgaggatgagtccgcccttgatgaagttgagctgc

MW892043 Fusarium culmorum strain MFG60755  trichothecene 3-O-acetyltransferase (TRI101) gene, complete cds
ctcccataatcccaccttggcccaagaactcagcatgacgctggtagatgggtccgcatcagccgtcagg
gatacgttggacttgtcggggttgttgtgcaggtacgtcgcgagacctcgtgttcgctggcgcatgctcg
cggggtcgagttctgaacgaaggcgtgatgctgttgcgccgagtggctcgttggcgatttcaccgacggt
cgagttgtggtaggtcatgttttgaagaaggcctgggtagttgttcgagacacccattgccggtcgagca
tcgacagcacggcagaactcggtaggtgcagagccgtctatcctttcgagacgcacgcgagaggccgatt
tccagatgaacgccgaaagagcatcgtcagtcgacacgaactttgtcgatgcgtcaagagtcttggtagc
agcatccttgagctctgacatggccttggggctgaatgtgaagaacgcccagcttgcactgaccggcgtg
agaacagcgtcaccaccagctacatcaggtttgacaatctgatgatctacctcagggccaatcgtgtagt
tctcaaggtaaggaactatcgtcttgcgatcgaggttcatggccgtcttttcctcttcggtgaatgggtc
gttacggcacgccttggagagtagacggatcaccgcatcttggcctaccatatccatagcaccgtgttgt
ccgttgacagtgaggatgagtccgcccttgatgaagttgagctgc
