# Supplementary material for: Fusarium head blight in the Russian Far East: 140 years after description of the ‘drunken bread’ problem
Source: PeerJ. 2021 Oct 28;9:e12346. doi: 10.7717/peerj.12346 (PMC8557700; doi:10.7717/peerj.12346)
Supplement: Supplemental Information 2 [file peerj-09-12346-s002.xlsx]

## Sheet: full data Amur region 2019
	Cereals	Germination of grain, %	Grain infection by different fungi, %																		Amounts of DNA, pg/ng					Amounts of mycotoxins, ppb
			F.anguioides	F. avenaceum	F. cerealis	F.equiseti	F.fujikurioi SC	F. graminearum SC	F. heterosporium	F. poae	F. semitectum	F. sporotrichioides	F. tricinctum	Fusarium spp.	Alternaria	Epicoccum	Others	Bipolaris	Mucor	Cladospor	F. graminearum	3Ac DON F. graminearum	15Ac DON F. graminearum	F. avenaceum	F. sporotrichioides	T-2	HT-2	NIV	DON	3AcDON	15AcDON	DON3glucoside	Moniliformin	Beauvericin	ZEN	α-zearalenol	β-zearalenol	AOH	AME	TEN	TeA
2802	wheat	19	0	0	1	0	3	76	0	0	0	0	0	19	7	0	0	0	0	0	9.32099	0.675926	2.54321	0.0133333	0	0	0	9.66	8781.6	112.45	104.98	1513.5	30.07	0	3670.5	33.75	18.21	14.22	5.93	0	0
2803	wheat	15	1	1	0	0	0	72	0	0	1	0	0	25	9	0	0	0	0	0	3.22266	1.90625	2.41406	0.0059375	0	0	0	18.57	13343.7	261.19	170.18	1642.5	72.23	0	1149.3	16.81	22.13	14.57	9.51	4.09	0
2804	wheat	15	0	1	0	0	0	88	0	0	0	0	0	10	3	4	4	0	0	0	8.26531	2.0068	2.77551	0.0741497	0	0	0	51.11	12179.7	293.36	178.46	2000.7	67.17	0	2774.1	31.29	29.89	24.96	3.76	0	0
2805	wheat	41	1	0	0	0	0	53	0	0	0	0	0	16	14	26	0	2	0	0	5.9375	0.743056	2.00694	0.00569444	0	0	0	10.12	9180.3	58.83	81.71	1035.6	42.16	0	893.7	11.49	5.9	17.05	7.76	6.42	47.92
2806	barley	29	0	3	1	1	1	47	0	0	0	4	0	11	22	15	8	0	0	0	2.65806	0.506452	0.754839	0.00858065	0	0	0	23.92	5066.4	26.5	23.26	819.2	27.83	0	515.4	13.32	6.51	20.89	7.62	0	75.04
2807	barley	48	0	0	0	0	0	62	0	0	0	2	0	10	14	0	0	22	1	0	3.14607	0.66573	0.713483	0.00270225	0.00276404	5.41	23.46	0	6763.87	192.15	153.49	3803.11	6.48	0	928	48.48	19.84	9.63	0	0	8.78
2808	barley	52	0	0	0	0	0	73	0	0	0	2	0	19	22	3	2	2	0	0	1.54046	0.476879	0.309249	0.00846821	0	0	0	18.97	6129.91	145.67	99.82	1609.96	72.07	0	391.82	14.8	6.68	12.32	0	0	37.37
2809	barley	62	0	1	0	0	0	61	0	1	0	3	2	7	41	5	1	3	0	1	0.163036	0.106964	0.101071	0.00303571	0	0	0	13.65	911.46	0	18.76	98.19	4.98	5.45	715.82	17.01	9.78	17.19	4.4	0	8.88
2810	barley	59	0	1	0	1	0	92	1	0	0	1	0	4	9	1	2	1	0	0	3.55655	0.782738	0.358631	0.038244	0.00427083	14.73	57.85	21.18	7755.49	184.92	102.06	3001.54	207.12	12.52	110.52	4.23	3.96	7.61	6.8	0	12.67
2821	wheat	26	5	2	0	0	0	57	0	0	0	1	0	15	19	10	5	1	0	0	4.69027	0.814159	0.809735	0.0716814	0	0	0	0	4099.8	71.07	33.5	700.2	38.75	0	233.4	3.77	4.27	31.6	5.25	3.93	0
2822	wheat	35	2	3	0	0	0	72	0	0	0	0	0	9	15	8	8	0	0	0	6.42308	1.12692	0.857692	0.0657692	0	0	0	15.21	4337.2	69.88	26.2	354.4	125.63	0	91.57	4.51	4.55	45.51	32.97	0	63.49
2823	wheat	12	0	1	0	0	0	77	0	0	0	4	0	5	14	1	16	0	0	0	11.3423	1.58389	2.42282	0.0138255	0.00180201	0	0	19.64	7281.6	145.02	104.46	730.2	10.05	0	687.5	21.04	34.24	49.08	4.88	0	6.89
2824	wheat	34	0	4	0	1	0	70	0	0	0	2	1	8	13	2	21	0	0	0	2.93827	0.395062	0.790123	0.0969136	0	0	0	15.01	3207.4	62.42	46.49	299.06	218.21	0	361.89	11.53	24.77	42.9	7.31	2.9	18.67
		Frequency	0.307692	0.692308	0.153846	0.230769	0.153846	1	0.0769231	0.0769231	0.0769231	0.615385	0.153846	1	1	0.769231	0.692308	0.461538	0.0769231	0.0769231	1	1	1	1	0.230769	0.153846	0.153846	0.846154	1	0.923077	1	1	1	0.153846	1	1	1	1	0.846154	0.307692	0.692308
		min	0	0	0	0	0	47	0	0	0	0	0	4	3	0	0	0	0	0	0.163036	0.106964	0.101071	0.00270225	0	0	0	0	911.46	0	18.76	98.19	4.98	0	91.57	3.77	3.96	7.61	0	0	0
		max	5	4	1	1	3	92	1	1	1	4	2	25	41	26	21	22	1	1	11.3423	2.0068	2.77551	0.0969136	0.00427083	14.73	57.85	51.11	13343.7	293.36	178.46	3803.11	218.21	12.52	3670.5	48.48	34.24	49.08	32.97	6.42	75.04
		mean	0.692308	1.30769	0.153846	0.230769	0.307692	69.2308	0.0769231	0.0769231	0.0769231	1.46154	0.230769	12.1538	15.5385	5.76923	5.15385	2.38462	0.0769231	0.0769231	4.86189	0.906987	1.29672	0.0314104	0.000679761	1.54923	6.25462	16.6954	6849.11	124.882	87.9515	1354.47	70.9808	1.38231	963.348	17.8485	14.6715	23.6562	7.39923	1.33385	21.5162
		SD	1.4367	1.31559	0.375534	0.438529	0.85485	13.0202	0.27735	0.27735	0.27735	1.5064	0.599145	6.21619	9.45706	7.57357	6.64387	5.97967	0.27735	0.27735	3.24152	0.586284	0.973249	0.0336518	0.00138805	4.2332	16.8038	12.7101	3498.35	89.2311	56.0206	1087.74	71.2088	3.66984	1068.28	13.0879	10.6774	14.1613	8.18396	2.21116	25.8989
		CL, 95%	0.390492	0.357574	0.102069	0.119191	0.232347	3.53887	0.0753832	0.0753832	0.0753832	0.409436	0.162846	1.68955	2.57041	2.05848	1.80579	1.62526	0.0753832	0.0753832	0.881039	0.159351	0.264527	0.00914649	0.00037727	1.15057	4.56725	3.45458	950.844	24.2529	15.2263	295.645	19.3544	0.997456	290.357	3.55727	2.9021	3.84902	2.22438	0.600988	7.03928
Correlations			DNA, ng/ng					Mycotoxins, mg/kg
	DNA, ng/ng		F. graminearum	3Ac DON	15Ac DON	F. avenaceum	F. sporotrichioides	T-2	HT-2	NIV	DON	3AcDon	15AcDon	DON3glucoside	MON	Beauvericin	ZEN	Alpha_zearalenol	Beta_zearalenol	AOH
		3Ac DON	0.582131
		15Ac DON	0.779531	0.754221
		F. avenaceum	0.142015	0.152544	-0.0367754
		F. sporotrichioides	0.0251937	0.00228359	-0.221409	-0.14603
	Mycotoxins, mg/kg	T-2	-0.173142	-0.105277	-0.343317	-0.0319704	0.910109
		HT-2	-0.177111	-0.108674	-0.346245	-0.0409931	0.916917	0.999383
		NIV	0.226752	0.542835	0.373953	0.236342	-0.102441	-0.0375801	-0.0515965
		DON	0.427396	0.77462	0.782056	-0.17084	0.0757628	0.0725328	0.0714947	0.436303
		3AcDon	0.270326	0.765228	0.50882	0.0261168	0.322035	0.275391	0.280738	0.483709	0.821759
		15AcDon	0.293489	0.662904	0.59661	-0.190587	0.290591	0.197621	0.20836	0.356836	0.860055	0.940465
		DON3glucoside	-0.0351733	0.168143	0.0318948	-0.251091	0.69972	0.678821	0.696312	0.0190005	0.48787	0.677628	0.719349
		MON	-0.173686	-0.0441247	-0.259811	0.632783	0.247321	0.457907	0.4431	0.180191	-0.0577727	0.0864378	-0.092423	0.0239366
		Beauvericin	-0.293881	-0.229125	-0.426065	-0.0466175	0.674913	0.839922	0.826863	0.0706594	-0.13639	0.0180878	-0.0812536	0.287557	0.428827
		ZEN	0.510431	0.305778	0.710654	-0.0993045	-0.238118	-0.235012	-0.232878	0.311431	0.537528	0.376022	0.507763	0.196954	-0.317742	-0.255636
		Alpha_zearalenol	0.226301	0.140962	0.359203	-0.33936	0.147963	-0.0524683	-0.0262253	0.0280052	0.323432	0.429941	0.622479	0.558691	-0.49197	-0.303752	0.637572
		Beta_zearalenol	0.510218	0.563501	0.646707	0.106605	0.0213737	-0.239345	-0.231489	0.37041	0.403477	0.520245	0.57965	0.0924248	-0.108437	-0.341903	0.456356	0.571612
		AOH	0.453457	0.236668	0.147514	0.579086	-0.260664	-0.434047	-0.440305	0.0699754	-0.308474	-0.253739	-0.374231	-0.64091	0.168294	-0.378647	-0.244313	-0.307305	0.335541
		AME	0.168959	0.172011	-0.0200787	0.331815	-0.202108	-0.117519	-0.126193	-0.00636531	-0.12793	-0.228413	-0.376423	-0.392588	0.321641	-0.0661703	-0.233807	-0.458618	-0.280837	0.488656
